# Supplementary material for: Transcriptome analysis reveals the high ribosomal inhibitory action of 1,4-naphthoquinone on Meloidogyne luci infective second-stage juveniles
Source: Front Plant Sci. 2023 Jun 5;14:1191923. doi: 10.3389/fpls.2023.1191923 (PMC10277735; doi:10.3389/fpls.2023.1191923)
Supplement: Supplementary file 1 [file DataSheet_1.xlsx]

## Sheet: Table S1
Table S1. Primers used in qPCR.
M. luci transcript code	Primer Name	Sequence (5’-3’)
TRINITY_DN19749_c1_g1	Mluci_mdh_F	GAAAGCCAGGAATGACGC
	Mluci_mdh_R	AGAAAAGCATTGGGACAA
TRINITY_DN18937_c0_g1	Mluci_rps6_F	CGTGTTCGCTTACTTCTCTCT
	Mluci_rps6_R	TTCAATCTCGTTATCTCCTTT
TRINITY_DN20723_c2_g1	TRINITY_DN20723_c2_g1_F	CACTTCGCTTGGAATAGCAC
	TRINITY_DN20723_c2_g1_R	CGAACCAAGACATTGGAGAAC
TRINITY_DN21456_c0_g1	TRINITY_DN21456_c0_g1_F	TACTCTCCCCCACACCAAAACC
	TRINITY_DN21456_c0_g1_R	ATTGCTGCTGCTCGTTACTTTC
TRINITY_DN9569_c0_g1	TRINITY_DN9569_c0_g1_F	GATAAGCAAACTGCGACCC
	TRINITY_DN9569_c0_g1_R	TTGATGCCGAAACGAACC
TRINITY_DN8190_c0_g1	TRINITY_DN8190_c0_g1_F	ATAGCCGTCTTCAAAAGTATCC
	TRINITY_DN8190_c0_g1_R	TCTCAAGTTCTCCGTTTTTCC

## Sheet: Table S2
Table S2. Sequencing and control metrics obtained for the RNAseq libraries.
Samples	Total reads sequenced	Total reads after quality filter	% high-quality reads
H1	76621052	74569646	97.32
H2	81134398	79059562	97.44
H3	79592230	77718636	97.65
N1	84711450	82473344	97.36
N2	87474156	85056904	97.24
N3	84033120	82025920	97.61
T1	81494500	79309706	97.32
T2	81372690	79121662	97.23
T3	84251822	82689294	98.14

## Sheet: Table S3
Table S3. Non-overlapping, differentially expressed genes (DEGs) found on 1,4-naphthoquinone-water (N-H) comparison. Significance of DEGs correspondent to |log2(FC)|≥1 with a false discovery rate (FDR) ≤ 0.05 determined using DESeq2 package in iDEP.95.
Genes	Regulation	Fold change (log2 FC)	FDR																	Top_Genes	Fold	FDR	Regulation	Top_Genes	Fold	FDR	Regulation	Top_Genes	Fold	FDR	Regulation	Top_Genes	Fold	FDR	Regulation	Top_Genes	Fold	FDR	Regulation	Top_Genes	Fold	FDR	Regulation	Top_Genes	Fold	FDR	Regulation	Top_Genes	Fold
TRINITY_DN6429_C0_G1	Up	2.54758	0.0296904
TRINITY_DN18265_C0_G2	Up	2.2634	0.0286924
TRINITY_DN31694_C0_G2	Up	2.2544	0.0129464
TRINITY_DN8103_C0_G1	Up	2.20954	0.0092703
TRINITY_DN7938_C0_G1	Up	1.97155	0.0428211
TRINITY_DN7249_C0_G1	Up	1.96079	0.0255538
TRINITY_DN844_C0_G1	Up	1.93373	9.12695e-08
TRINITY_DN21422_C4_G1	Up	1.89888	0.0100275
TRINITY_DN22474_C3_G3	Up	1.8571	0.0430348
TRINITY_DN11357_C0_G1	Up	1.84487	0.0126705
TRINITY_DN17781_C2_G1	Up	1.83924	0.0459203
TRINITY_DN9685_C0_G1	Up	1.81461	1.57333e-08
TRINITY_DN15002_C1_G1	Up	1.81135	0.0478297
TRINITY_DN13402_C0_G1	Up	1.7768	0.00235002
TRINITY_DN13295_C0_G2	Up	1.7554	0.000129631
TRINITY_DN20723_C6_G1	Up	1.75278	0.0130317
TRINITY_DN32225_C0_G1	Up	1.72922	0.0122416
TRINITY_DN31694_C0_G1	Up	1.71135	0.00923531
TRINITY_DN6830_C0_G1	Up	1.70319	0.000255089
TRINITY_DN15379_C0_G1	Up	1.69456	0.0439297
TRINITY_DN28079_C0_G1	Up	1.69041	0.00295154
TRINITY_DN32534_C0_G1	Up	1.66238	1.90748e-28
TRINITY_DN20723_C2_G1	Up	1.6416	9.83957e-13
TRINITY_DN21881_C6_G1	Up	1.64014	0.0295607
TRINITY_DN34027_C0_G1	Up	1.63878	7.66536e-05
TRINITY_DN35323_C0_G1	Up	1.63692	0.00505983
TRINITY_DN11407_C0_G1	Up	1.63465	0.000220483
TRINITY_DN2283_C0_G1	Up	1.5867	0.0146898
TRINITY_DN26671_C0_G1	Up	1.58658	0.0479386
TRINITY_DN31410_C0_G1	Up	1.5862	0.0101753
TRINITY_DN31102_C0_G1	Up	1.57852	0.0227502
TRINITY_DN29946_C0_G1	Up	1.53731	0.0249598
TRINITY_DN9061_C0_G1	Up	1.50911	0.00266192
TRINITY_DN22166_C1_G1	Up	1.50092	0.0182827
TRINITY_DN22025_C6_G1	Up	1.49581	8.43205e-05
TRINITY_DN22471_C0_G1	Up	1.49391	0.00171549
TRINITY_DN16733_C1_G1	Up	1.49106	0.00865409
TRINITY_DN22379_C0_G1	Up	1.48542	0.00136418
TRINITY_DN30996_C0_G1	Up	1.47646	0.00872968
TRINITY_DN20723_C5_G1	Up	1.46991	1.25566e-16
TRINITY_DN17767_C2_G1	Up	1.46119	0.0286928
TRINITY_DN15244_C1_G1	Up	1.458	0.0106009
TRINITY_DN14893_C2_G1	Up	1.45431	0.000819835
TRINITY_DN19049_C2_G1	Up	1.45148	0.0116404
TRINITY_DN9320_C1_G1	Up	1.44979	0.0333703
TRINITY_DN22318_C4_G2	Up	1.44881	3.46093e-15
TRINITY_DN4891_C0_G1	Up	1.44511	0.000296709
TRINITY_DN17707_C0_G1	Up	1.44491	2.82617e-14
TRINITY_DN12491_C0_G1	Up	1.43289	0.0119938
TRINITY_DN16303_C0_G1	Up	1.42699	0.0330949
TRINITY_DN35507_C0_G1	Up	1.4233	0.0240459
TRINITY_DN16316_C0_G1	Up	1.42228	4.05913e-26
TRINITY_DN16814_C1_G1	Up	1.41512	1.99174e-32
TRINITY_DN24200_C0_G1	Up	1.40928	0.013873
TRINITY_DN7156_C0_G1	Up	1.40644	0.00452851
TRINITY_DN14047_C0_G1	Up	1.40234	1.24796e-06
TRINITY_DN32510_C0_G1	Up	1.39727	0.00451671
TRINITY_DN18817_C0_G1	Up	1.39653	1.62486e-16
TRINITY_DN3465_C0_G1	Up	1.38478	0.00136893
TRINITY_DN16647_C0_G2	Up	1.38101	9.76643e-16
TRINITY_DN4742_C0_G2	Up	1.38034	0.00111226
TRINITY_DN16149_C1_G1	Up	1.37778	7.30322e-06
TRINITY_DN32065_C0_G1	Up	1.37705	2.97802e-08
TRINITY_DN21456_C0_G1	Up	1.37695	1.74475e-24
TRINITY_DN4673_C0_G2	Up	1.37399	0.0250082
TRINITY_DN9295_C0_G1	Up	1.36594	6.19054e-07
TRINITY_DN21881_C7_G1	Up	1.36589	0.0248402
TRINITY_DN10775_C0_G1	Up	1.35911	1.18826e-05
TRINITY_DN31971_C0_G1	Up	1.35886	0.00352587
TRINITY_DN15782_C0_G3	Up	1.34603	0.00516707
TRINITY_DN13402_C0_G2	Up	1.3428	0.00855858
TRINITY_DN13864_C1_G2	Up	1.33616	0.000516831
TRINITY_DN9964_C1_G1	Up	1.33467	0.00538672
TRINITY_DN16858_C0_G1	Up	1.33031	4.87484e-05
TRINITY_DN9320_C0_G1	Up	1.32682	9.11539e-11
TRINITY_DN16515_C0_G1	Up	1.32627	9.7545e-20
TRINITY_DN3465_C1_G1	Up	1.32618	0.0374008
TRINITY_DN14057_C0_G2	Up	1.31329	1.29733e-06
TRINITY_DN14434_C0_G3	Up	1.30722	2.49073e-05
TRINITY_DN19654_C0_G1	Up	1.30356	3.8007e-11
TRINITY_DN3689_C0_G1	Up	1.30309	9.09463e-31
TRINITY_DN6164_C0_G1	Up	1.30176	0.0152789
TRINITY_DN25445_C0_G1	Up	1.29501	3.79828e-17
TRINITY_DN17019_C2_G2	Up	1.2882	0.000206293
TRINITY_DN19594_C0_G1	Up	1.28691	1.43701e-16
TRINITY_DN7645_C0_G1	Up	1.28542	7.16733e-11
TRINITY_DN19483_C0_G1	Up	1.28337	2.24339e-09
TRINITY_DN13274_C0_G1	Up	1.28174	0.0469001
TRINITY_DN7639_C0_G2	Up	1.28094	0.000543826
TRINITY_DN5013_C1_G1	Up	1.27375	0.0343678
TRINITY_DN9686_C0_G1	Up	1.27329	7.42401e-12
TRINITY_DN17277_C0_G1	Up	1.26396	1.0288e-14
TRINITY_DN20930_C1_G1	Up	1.2603	5.55139e-06
TRINITY_DN9013_C0_G1	Up	1.26017	0.042416
TRINITY_DN14617_C0_G2	Up	1.25645	0.00296532
TRINITY_DN14652_C1_G1	Up	1.24893	0.00054069
TRINITY_DN19555_C1_G1	Up	1.24341	0.0449915
TRINITY_DN19654_C1_G1	Up	1.2416	1.47196e-09
TRINITY_DN5727_C0_G1	Up	1.23992	0.000852023
TRINITY_DN21398_C2_G2	Up	1.23928	7.3305e-22
TRINITY_DN14850_C0_G1	Up	1.23628	0.0172203
TRINITY_DN17955_C1_G1	Up	1.23214	0.0470217
TRINITY_DN14853_C0_G1	Up	1.2243	1.30761e-07
TRINITY_DN20618_C1_G1	Up	1.22199	0.0427303
TRINITY_DN30610_C0_G1	Up	1.22033	0.0255093
TRINITY_DN4683_C0_G1	Up	1.21995	0.00473687
TRINITY_DN22204_C1_G1	Up	1.21533	8.65762e-65
TRINITY_DN16058_C0_G1	Up	1.21413	0.000293974
TRINITY_DN6684_C0_G2	Up	1.21281	0.0333707
TRINITY_DN21731_C4_G2	Up	1.20806	9.28524e-05
TRINITY_DN16904_C0_G1	Up	1.20754	1.26886e-13
TRINITY_DN23637_C0_G1	Up	1.20714	0.0455969
TRINITY_DN26031_C0_G1	Up	1.20674	0.00616714
TRINITY_DN20460_C0_G1	Up	1.20437	0.0119111
TRINITY_DN34699_C0_G1	Up	1.20249	0.0264378
TRINITY_DN27364_C0_G1	Up	1.20096	0.000711641
TRINITY_DN22147_C0_G1	Up	1.20029	9.22807e-19
TRINITY_DN16980_C2_G1	Up	1.19991	2.6699e-11
TRINITY_DN22357_C0_G1	Up	1.19928	2.3342e-08
TRINITY_DN21869_C2_G1	Up	1.19924	1.43809e-09
TRINITY_DN2916_C0_G1	Up	1.19785	4.49582e-07
TRINITY_DN19662_C0_G2	Up	1.19677	4.77564e-12
TRINITY_DN17692_C1_G1	Up	1.19131	8.67034e-06
TRINITY_DN10717_C0_G2	Up	1.19104	0.0258439
TRINITY_DN22389_C0_G1	Up	1.18627	1.86801e-06
TRINITY_DN16172_C0_G1	Up	1.18055	0.0291151
TRINITY_DN13295_C1_G1	Up	1.17942	0.0377254
TRINITY_DN13295_C0_G1	Up	1.17647	0.0147801
TRINITY_DN22501_C0_G1	Up	1.17488	0.0140788
TRINITY_DN14057_C1_G1	Up	1.17287	0.0108014
TRINITY_DN22506_C0_G3	Up	1.17222	3.23342e-05
TRINITY_DN16805_C0_G2	Up	1.17096	4.20968e-12
TRINITY_DN33375_C0_G1	Up	1.16582	0.0137608
TRINITY_DN13480_C0_G1	Up	1.16367	0.0301568
TRINITY_DN2359_C0_G1	Up	1.16091	1.90543e-27
TRINITY_DN1971_C0_G1	Up	1.16051	0.0398026
TRINITY_DN14674_C0_G1	Up	1.15858	2.28151e-05
TRINITY_DN22389_C2_G1	Up	1.14999	0.000359621
TRINITY_DN17527_C0_G1	Up	1.14976	4.40456e-08
TRINITY_DN17127_C0_G1	Up	1.14703	0.00121124
TRINITY_DN11918_C0_G1	Up	1.14692	0.0293064
TRINITY_DN21817_C0_G2	Up	1.14676	2.09441e-06
TRINITY_DN21869_C8_G1	Up	1.14674	0.00131777
TRINITY_DN19406_C4_G1	Up	1.14268	3.39871e-13
TRINITY_DN20609_C9_G1	Up	1.13987	0.0382388
TRINITY_DN22465_C2_G1	Up	1.13817	5.03247e-13
TRINITY_DN13515_C0_G1	Up	1.13734	0.0126194
TRINITY_DN16805_C2_G1	Up	1.13643	2.89978e-33
TRINITY_DN15615_C0_G1	Up	1.13279	0.0179055
TRINITY_DN19007_C0_G1	Up	1.13183	0.00155034
TRINITY_DN25193_C0_G1	Up	1.13043	0.00341097
TRINITY_DN16172_C2_G1	Up	1.12922	6.18225e-05
TRINITY_DN6485_C0_G1	Up	1.12781	0.0260429
TRINITY_DN31098_C0_G2	Up	1.1216	0.022942
TRINITY_DN17335_C1_G1	Up	1.12126	2.6202e-18
TRINITY_DN16077_C1_G1	Up	1.11736	0.00833778
TRINITY_DN10637_C0_G1	Up	1.11422	0.000139615
TRINITY_DN22012_C0_G2	Up	1.11295	0.0192585
TRINITY_DN20723_C4_G1	Up	1.10898	1.52608e-07
TRINITY_DN16149_C0_G1	Up	1.10737	0.00111095
TRINITY_DN9804_C0_G1	Up	1.10484	0.0411921
TRINITY_DN8711_C0_G1	Up	1.10354	0.0159476
TRINITY_DN11037_C0_G1	Up	1.10325	1.83302e-06
TRINITY_DN18325_C0_G1	Up	1.10222	1.45703e-67
TRINITY_DN15850_C0_G1	Up	1.10118	0.0345449
TRINITY_DN13521_C0_G1	Up	1.10095	1.40412e-07
TRINITY_DN27909_C0_G1	Up	1.09478	0.0213189
TRINITY_DN20609_C5_G4	Up	1.09414	0.000346641
TRINITY_DN10733_C0_G1	Up	1.08955	0.00147289
TRINITY_DN19588_C0_G1	Up	1.08941	2.22717e-08
TRINITY_DN20723_C3_G1	Up	1.0887	0.00664876
TRINITY_DN22092_C4_G1	Up	1.08779	1.01159e-11
TRINITY_DN22279_C1_G2	Up	1.0864	1.59894e-20
TRINITY_DN2216_C0_G1	Up	1.08222	0.00752976
TRINITY_DN18411_C0_G2	Up	1.08021	5.14773e-12
TRINITY_DN35046_C0_G1	Up	1.07697	0.0285548
TRINITY_DN17564_C1_G3	Up	1.07543	4.11279e-09
TRINITY_DN19766_C0_G1	Up	1.07491	0.00202276
TRINITY_DN24747_C0_G1	Up	1.07303	0.0014572
TRINITY_DN2737_C0_G1	Up	1.06928	5.15203e-07
TRINITY_DN17108_C0_G1	Up	1.06903	5.12193e-05
TRINITY_DN22418_C1_G1	Up	1.06522	0.00864628
TRINITY_DN11873_C0_G1	Up	1.06412	0.0040706
TRINITY_DN13601_C0_G1	Up	1.06374	0.0165767
TRINITY_DN19654_C2_G1	Up	1.06234	7.83062e-09
TRINITY_DN30970_C0_G1	Up	1.06194	0.00370437
TRINITY_DN20835_C0_G4	Up	1.06167	3.27538e-09
TRINITY_DN20179_C0_G1	Up	1.06069	3.91194e-11
TRINITY_DN17975_C1_G2	Up	1.0588	0.00303554
TRINITY_DN22435_C0_G1	Up	1.05772	6.83339e-15
TRINITY_DN18632_C0_G1	Up	1.05622	0.0049508
TRINITY_DN21939_C0_G1	Up	1.05476	0.0397777
TRINITY_DN22873_C0_G1	Up	1.05349	0.0384779
TRINITY_DN16705_C1_G1	Up	1.05097	3.17481e-07
TRINITY_DN21241_C9_G1	Up	1.04892	0.0145348
TRINITY_DN15965_C0_G1	Up	1.04889	1.00267e-07
TRINITY_DN18236_C1_G1	Up	1.04589	0.00704903
TRINITY_DN13409_C0_G2	Up	1.04497	0.0140376
TRINITY_DN22285_C4_G1	Up	1.04422	0.0263085
TRINITY_DN20873_C2_G1	Up	1.04349	1.08635e-15
TRINITY_DN14048_C0_G1	Up	1.04177	0.0433365
TRINITY_DN16831_C0_G2	Up	1.0416	6.89248e-06
TRINITY_DN24049_C0_G1	Up	1.04039	0.0469439
TRINITY_DN17194_C0_G2	Up	1.04027	2.99586e-10
TRINITY_DN12957_C0_G1	Up	1.03918	6.01739e-06
TRINITY_DN31328_C0_G1	Up	1.03736	0.00882744
TRINITY_DN21672_C1_G1	Up	1.03718	0.000422179
TRINITY_DN16741_C0_G1	Up	1.0368	0.000419809
TRINITY_DN14811_C0_G1	Up	1.03668	8.55931e-05
TRINITY_DN6285_C0_G1	Up	1.03568	3.01766e-05
TRINITY_DN20771_C0_G1	Up	1.03557	2.3342e-08
TRINITY_DN3394_C0_G1	Up	1.03526	0.000365035
TRINITY_DN11125_C0_G2	Up	1.03518	6.56487e-08
TRINITY_DN22091_C0_G1	Up	1.03401	0.0018185
TRINITY_DN31755_C0_G1	Up	1.03369	0.00437211
TRINITY_DN17524_C2_G1	Up	1.0335	1.94084e-12
TRINITY_DN21056_C0_G1	Up	1.03252	1.43181e-17
TRINITY_DN13861_C0_G2	Up	1.0322	4.14565e-05
TRINITY_DN34246_C0_G1	Up	1.03092	0.00322802
TRINITY_DN2426_C0_G2	Up	1.03078	0.000238251
TRINITY_DN18109_C2_G1	Up	1.0304	0.0043889
TRINITY_DN21307_C2_G1	Up	1.03025	5.00866e-10
TRINITY_DN29095_C0_G1	Up	1.02949	0.000320805
TRINITY_DN14651_C0_G2	Up	1.02834	9.45374e-14
TRINITY_DN21099_C0_G2	Up	1.02811	7.43906e-18
TRINITY_DN12635_C0_G1	Up	1.02776	0.00098494
TRINITY_DN18861_C1_G1	Up	1.02701	2.28894e-08
TRINITY_DN25964_C0_G1	Up	1.02681	0.0226604
TRINITY_DN14434_C0_G2	Up	1.02326	2.18196e-06
TRINITY_DN16705_C2_G1	Up	1.02291	0.00223063
TRINITY_DN22499_C2_G1	Up	1.02107	0.021614
TRINITY_DN15787_C1_G1	Up	1.01689	4.38791e-08
TRINITY_DN14924_C0_G2	Up	1.01664	0.00278037
TRINITY_DN18352_C1_G1	Up	1.01515	1.1331e-06
TRINITY_DN16134_C0_G1	Up	1.01381	3.33913e-12
TRINITY_DN16548_C1_G2	Up	1.0134	0.0447159
TRINITY_DN20819_C0_G2	Up	1.0132	0.0119723
TRINITY_DN14622_C0_G1	Up	1.01296	3.18497e-06
TRINITY_DN18576_C0_G1	Up	1.00961	0.000640685
TRINITY_DN21152_C0_G1	Up	1.00883	8.39435e-07
TRINITY_DN28222_C0_G1	Up	1.00861	0.0201056
TRINITY_DN17002_C0_G1	Up	1.0081	0.000662624
TRINITY_DN17598_C2_G1	Up	1.00771	0.02551
TRINITY_DN20506_C0_G1	Up	1.00712	3.00853e-13
TRINITY_DN16229_C0_G1	Up	1.00493	0.00848793
TRINITY_DN3858_C0_G1	Up	1.0044	0.00509725
TRINITY_DN120_C0_G2	Up	1.00397	0.0410062
TRINITY_DN9591_C0_G1	Up	1.00309	0.00536281
TRINITY_DN21925_C0_G1	Up	1.00286	0.00191062
TRINITY_DN21430_C0_G1	Up	1.00129	0.000394357
TRINITY_DN4651_C0_G1	Down	-7.37635	0.00542989
TRINITY_DN26761_C0_G1	Down	-6.14424	0.00637319
TRINITY_DN1735_C0_G1	Down	-6.06505	0.00850114
TRINITY_DN22997_C0_G1	Down	-5.96508	0.00527108
TRINITY_DN9972_C0_G2	Down	-5.94148	0.00463234
TRINITY_DN34138_C0_G1	Down	-5.88091	0.0232275
TRINITY_DN10147_C0_G1	Down	-5.88013	0.00948715
TRINITY_DN29936_C0_G1	Down	-5.82928	0.00040927
TRINITY_DN27468_C0_G1	Down	-5.80779	0.0110172
TRINITY_DN8431_C0_G1	Down	-5.78959	0.00070895
TRINITY_DN9505_C0_G2	Down	-5.78021	0.000404694
TRINITY_DN22583_C0_G1	Down	-5.68414	0.00240181
TRINITY_DN25197_C0_G1	Down	-5.66789	0.000654559
TRINITY_DN24109_C0_G1	Down	-5.66718	0.00710084
TRINITY_DN11305_C4_G1	Down	-5.66663	0.00622065
TRINITY_DN23422_C0_G1	Down	-5.65864	0.00476398
TRINITY_DN31798_C0_G1	Down	-5.62482	0.00989869
TRINITY_DN11563_C0_G1	Down	-5.62281	0.015071
TRINITY_DN25620_C0_G1	Down	-5.59282	0.0306302
TRINITY_DN6059_C0_G2	Down	-5.58394	0.00441789
TRINITY_DN31166_C0_G1	Down	-5.54699	0.0169935
TRINITY_DN34216_C0_G1	Down	-5.54326	0.00974666
TRINITY_DN25513_C0_G1	Down	-5.53782	0.0405876
TRINITY_DN21813_C4_G1	Down	-5.52898	0.00882436
TRINITY_DN11876_C1_G1	Down	-5.50557	0.0099441
TRINITY_DN6412_C0_G1	Down	-5.50107	0.0371641
TRINITY_DN10218_C0_G1	Down	-5.4536	0.0141793
TRINITY_DN31172_C0_G1	Down	-5.44582	0.00964606
TRINITY_DN29920_C0_G1	Down	-5.43852	0.00140612
TRINITY_DN11876_C0_G1	Down	-5.42463	0.0347836
TRINITY_DN4662_C0_G1	Down	-5.37246	0.0198082
TRINITY_DN31021_C0_G1	Down	-5.37199	0.021478
TRINITY_DN27306_C0_G1	Down	-5.35773	0.0137608
TRINITY_DN11876_C3_G1	Down	-5.32406	0.0241252
TRINITY_DN12335_C0_G1	Down	-5.21946	0.0261389
TRINITY_DN26307_C0_G1	Down	-5.2148	0.0142033
TRINITY_DN20537_C4_G1	Down	-5.17382	0.0284768
TRINITY_DN4828_C0_G1	Down	-5.17053	0.0348347
TRINITY_DN31825_C0_G1	Down	-5.16604	0.00625929
TRINITY_DN32024_C0_G1	Down	-5.16548	0.0297199
TRINITY_DN33432_C0_G1	Down	-5.16148	0.00459139
TRINITY_DN25816_C0_G1	Down	-5.05494	0.0334734
TRINITY_DN14671_C3_G1	Down	-5.03042	0.0164878
TRINITY_DN11242_C0_G1	Down	-5.02198	0.00294842
TRINITY_DN25791_C0_G1	Down	-5.00717	0.00211119
TRINITY_DN34509_C0_G1	Down	-5.00106	0.0339365
TRINITY_DN35723_C0_G1	Down	-4.99067	0.00207972
TRINITY_DN33599_C0_G1	Down	-4.92768	0.0259112
TRINITY_DN7790_C0_G1	Down	-4.92733	0.0379447
TRINITY_DN26338_C0_G1	Down	-4.86906	0.0373531
TRINITY_DN10380_C1_G1	Down	-4.83834	0.00589587
TRINITY_DN11305_C1_G1	Down	-4.81398	0.0454016
TRINITY_DN12771_C0_G1	Down	-4.81365	0.000461785
TRINITY_DN24761_C0_G1	Down	-4.8023	0.00206173
TRINITY_DN653_C0_G1	Down	-4.78665	0.0433623
TRINITY_DN28168_C0_G1	Down	-4.71648	0.00388938
TRINITY_DN9972_C1_G1	Down	-4.68375	0.00366975
TRINITY_DN8095_C0_G1	Down	-4.68115	0.00546625
TRINITY_DN25214_C0_G1	Down	-4.56779	0.0079825
TRINITY_DN14525_C1_G1	Down	-4.56426	0.00846041
TRINITY_DN29328_C0_G1	Down	-4.50405	0.0151932
TRINITY_DN5369_C0_G1	Down	-4.41248	0.00306232
TRINITY_DN9713_C0_G1	Down	-4.35872	0.00258974
TRINITY_DN1518_C1_G1	Down	-4.28904	0.00184979
TRINITY_DN5178_C0_G1	Down	-4.18903	0.0159318
TRINITY_DN19089_C1_G1	Down	-4.08455	0.00476277
TRINITY_DN33974_C0_G1	Down	-4.05149	0.00520431
TRINITY_DN27782_C0_G1	Down	-4.04798	0.00352587
TRINITY_DN331_C1_G1	Down	-4.03065	0.00636833
TRINITY_DN15370_C0_G1	Down	-3.95808	0.0345746
TRINITY_DN8055_C0_G1	Down	-3.91434	0.0448916
TRINITY_DN14535_C0_G1	Down	-3.91326	0.000207781
TRINITY_DN35176_C0_G1	Down	-3.85535	0.0068199
TRINITY_DN13148_C0_G1	Down	-3.85374	0.0152758
TRINITY_DN18193_C1_G1	Down	-3.85031	0.0102821
TRINITY_DN15011_C0_G1	Down	-3.83207	0.0473946
TRINITY_DN20448_C0_G3	Down	-3.8198	0.0130672
TRINITY_DN30926_C0_G1	Down	-3.78953	0.0143858
TRINITY_DN27694_C0_G1	Down	-3.77508	0.00193165
TRINITY_DN30047_C0_G1	Down	-3.75373	0.0428426
TRINITY_DN15548_C1_G1	Down	-3.72528	0.00892792
TRINITY_DN12710_C0_G1	Down	-3.66852	0.0126844
TRINITY_DN18842_C9_G1	Down	-3.66129	0.0134614
TRINITY_DN14196_C0_G1	Down	-3.63735	0.0175615
TRINITY_DN35393_C0_G1	Down	-3.62516	0.0273204
TRINITY_DN13744_C0_G1	Down	-3.6157	0.00236906
TRINITY_DN12005_C0_G1	Down	-3.60557	0.00292278
TRINITY_DN11179_C1_G1	Down	-3.60234	0.0127107
TRINITY_DN29691_C0_G1	Down	-3.49761	0.00405924
TRINITY_DN22374_C0_G4	Down	-3.46344	0.000919621
TRINITY_DN526_C0_G1	Down	-3.46335	5.59432e-05
TRINITY_DN11230_C1_G2	Down	-3.43979	0.00561455
TRINITY_DN25242_C0_G1	Down	-3.43552	0.001112
TRINITY_DN34913_C0_G1	Down	-3.41784	0.000324788
TRINITY_DN24959_C0_G1	Down	-3.39941	0.00688773
TRINITY_DN10182_C2_G1	Down	-3.35948	0.00779119
TRINITY_DN2138_C0_G1	Down	-3.35484	0.00332524
TRINITY_DN3881_C0_G2	Down	-3.31979	0.0182841
TRINITY_DN569_C0_G1	Down	-3.29616	0.00971158
TRINITY_DN26492_C0_G1	Down	-3.23761	0.0116035
TRINITY_DN3956_C0_G1	Down	-3.21157	0.00145041
TRINITY_DN11711_C0_G1	Down	-3.19058	0.00130184
TRINITY_DN11475_C1_G2	Down	-3.18359	0.0262157
TRINITY_DN11516_C0_G1	Down	-3.17221	8.51109e-05
TRINITY_DN7472_C0_G1	Down	-3.15938	0.00207221
TRINITY_DN13681_C0_G1	Down	-3.15217	0.00737607
TRINITY_DN19054_C0_G2	Down	-3.13293	0.00525783
TRINITY_DN28188_C0_G1	Down	-3.1258	0.0290542
TRINITY_DN33217_C0_G1	Down	-3.1204	0.0159572
TRINITY_DN28425_C0_G1	Down	-3.11423	0.022591
TRINITY_DN30278_C0_G1	Down	-3.10096	0.000182632
TRINITY_DN2349_C0_G1	Down	-3.09328	0.0044819
TRINITY_DN18216_C1_G1	Down	-3.08272	0.0289127
TRINITY_DN27216_C0_G1	Down	-3.0758	0.0166949
TRINITY_DN12501_C0_G1	Down	-3.06077	0.0361393
TRINITY_DN15748_C0_G3	Down	-3.05819	0.00595128
TRINITY_DN22256_C0_G11	Down	-3.02882	0.00504869
TRINITY_DN12846_C0_G1	Down	-3.02507	0.0325143
TRINITY_DN13777_C2_G2	Down	-3.01696	0.0325356
TRINITY_DN7178_C0_G1	Down	-3.01499	0.0046883
TRINITY_DN9582_C1_G1	Down	-3.00226	0.00707711
TRINITY_DN24422_C0_G1	Down	-2.99271	0.0367936
TRINITY_DN14327_C0_G1	Down	-2.98744	0.00707532
TRINITY_DN8058_C0_G1	Down	-2.98635	0.000691306
TRINITY_DN10480_C1_G1	Down	-2.96958	0.0363143
TRINITY_DN10448_C0_G2	Down	-2.95778	0.00859864
TRINITY_DN23795_C0_G1	Down	-2.93848	0.0153829
TRINITY_DN21940_C2_G1	Down	-2.92169	0.0134552
TRINITY_DN13232_C1_G1	Down	-2.91291	0.0260712
TRINITY_DN10692_C0_G1	Down	-2.90773	0.00907547
TRINITY_DN13252_C1_G1	Down	-2.86682	0.00897374
TRINITY_DN218_C1_G1	Down	-2.85435	0.00995259
TRINITY_DN32595_C0_G1	Down	-2.8395	0.0116582
TRINITY_DN303_C0_G1	Down	-2.82596	0.0169896
TRINITY_DN3089_C0_G1	Down	-2.82397	0.0383793
TRINITY_DN34647_C0_G1	Down	-2.8145	0.00622336
TRINITY_DN35361_C0_G1	Down	-2.77691	0.0390874
TRINITY_DN1528_C0_G2	Down	-2.75176	0.0143395
TRINITY_DN4825_C1_G1	Down	-2.75103	0.00110902
TRINITY_DN8817_C0_G1	Down	-2.7399	0.00670591
TRINITY_DN9779_C0_G1	Down	-2.73794	0.0499561
TRINITY_DN13326_C2_G1	Down	-2.72164	0.0114076
TRINITY_DN25919_C0_G1	Down	-2.71748	0.00877923
TRINITY_DN204_C0_G1	Down	-2.71612	0.0290787
TRINITY_DN29600_C0_G1	Down	-2.71049	0.000380737
TRINITY_DN32411_C0_G2	Down	-2.69818	0.0330783
TRINITY_DN13024_C0_G1	Down	-2.69733	0.00012085
TRINITY_DN6170_C0_G1	Down	-2.68679	0.00334581
TRINITY_DN21746_C0_G2	Down	-2.68677	0.00357505
TRINITY_DN4468_C1_G1	Down	-2.68536	0.00581985
TRINITY_DN31823_C0_G1	Down	-2.68269	0.0172439
TRINITY_DN30073_C0_G1	Down	-2.67876	0.0198555
TRINITY_DN15135_C0_G1	Down	-2.67692	0.0150694
TRINITY_DN17595_C0_G1	Down	-2.66976	0.00181936
TRINITY_DN7304_C0_G1	Down	-2.66933	0.00626986
TRINITY_DN16683_C0_G2	Down	-2.66822	0.00103242
TRINITY_DN12290_C0_G2	Down	-2.66798	0.0408458
TRINITY_DN35505_C0_G1	Down	-2.66758	0.0133839
TRINITY_DN4523_C0_G1	Down	-2.6581	0.0119872
TRINITY_DN2310_C0_G1	Down	-2.65335	0.015624
TRINITY_DN29605_C0_G1	Down	-2.64138	0.0265034
TRINITY_DN1930_C0_G1	Down	-2.63702	0.0224608
TRINITY_DN21143_C0_G1	Down	-2.63643	0.0123225
TRINITY_DN11794_C1_G1	Down	-2.6267	0.029145
TRINITY_DN16062_C0_G1	Down	-2.618	0.00122352
TRINITY_DN3396_C0_G1	Down	-2.61401	0.0380164
TRINITY_DN35096_C0_G1	Down	-2.61123	0.0177092
TRINITY_DN2883_C0_G1	Down	-2.61013	0.010312
TRINITY_DN4628_C0_G1	Down	-2.60783	0.0129464
TRINITY_DN5320_C0_G1	Down	-2.60772	0.0208212
TRINITY_DN28887_C0_G1	Down	-2.60379	0.00101438
TRINITY_DN4080_C0_G1	Down	-2.60307	0.0164878
TRINITY_DN14073_C1_G1	Down	-2.59879	0.0302906
TRINITY_DN12453_C0_G1	Down	-2.59739	0.00955251
TRINITY_DN15635_C0_G1	Down	-2.5948	0.000315297
TRINITY_DN1740_C0_G1	Down	-2.59073	0.021284
TRINITY_DN27439_C0_G1	Down	-2.58279	0.044159
TRINITY_DN11145_C0_G1	Down	-2.57494	0.0117164
TRINITY_DN2580_C0_G1	Down	-2.56532	0.0368736
TRINITY_DN22666_C0_G1	Down	-2.56298	0.0306625
TRINITY_DN15334_C0_G1	Down	-2.55606	0.00786779
TRINITY_DN10452_C0_G1	Down	-2.54769	0.0083103
TRINITY_DN12357_C1_G1	Down	-2.54244	0.0109547
TRINITY_DN3550_C0_G2	Down	-2.53772	0.00320953
TRINITY_DN27570_C0_G1	Down	-2.53097	0.0244121
TRINITY_DN32390_C0_G1	Down	-2.5308	0.0219892
TRINITY_DN2090_C0_G1	Down	-2.52447	0.0255403
TRINITY_DN5964_C0_G1	Down	-2.52423	0.0240889
TRINITY_DN29862_C0_G1	Down	-2.51914	0.000911564
TRINITY_DN27838_C0_G1	Down	-2.50182	0.0304557
TRINITY_DN11179_C0_G1	Down	-2.49903	0.0113807
TRINITY_DN31454_C0_G1	Down	-2.4949	0.00807337
TRINITY_DN13527_C0_G2	Down	-2.49009	0.000317317
TRINITY_DN28489_C0_G1	Down	-2.48883	0.0111619
TRINITY_DN11557_C0_G1	Down	-2.48609	0.00383752
TRINITY_DN31213_C0_G1	Down	-2.47921	0.0333475
TRINITY_DN23686_C0_G1	Down	-2.46162	0.00379266
TRINITY_DN31721_C0_G1	Down	-2.44732	0.0161587
TRINITY_DN11571_C0_G1	Down	-2.43948	0.0115245
TRINITY_DN22072_C1_G1	Down	-2.43484	0.0141866
TRINITY_DN7951_C1_G1	Down	-2.43429	0.0114243
TRINITY_DN10006_C0_G1	Down	-2.43021	0.00444514
TRINITY_DN13229_C0_G2	Down	-2.42911	0.0200361
TRINITY_DN6773_C0_G1	Down	-2.42448	0.02326
TRINITY_DN12600_C1_G1	Down	-2.42351	0.0343095
TRINITY_DN25356_C0_G1	Down	-2.40709	0.00378854
TRINITY_DN27138_C0_G1	Down	-2.40639	0.0461541
TRINITY_DN1355_C0_G1	Down	-2.40384	0.0121392
TRINITY_DN28133_C0_G1	Down	-2.40183	0.0135231
TRINITY_DN13398_C2_G1	Down	-2.39205	0.0296991
TRINITY_DN21878_C0_G1	Down	-2.3843	0.000161946
TRINITY_DN12134_C0_G1	Down	-2.38236	0.00671271
TRINITY_DN16066_C1_G1	Down	-2.37455	0.0333475
TRINITY_DN21036_C1_G1	Down	-2.36657	0.0103224
TRINITY_DN34576_C0_G1	Down	-2.35483	0.00509313
TRINITY_DN4652_C0_G2	Down	-2.35349	0.00250291
TRINITY_DN4038_C1_G1	Down	-2.35228	0.034337
TRINITY_DN12455_C0_G1	Down	-2.35104	0.0234622
TRINITY_DN28160_C0_G2	Down	-2.34806	0.0117327
TRINITY_DN9432_C0_G2	Down	-2.34299	0.00179402
TRINITY_DN33708_C0_G1	Down	-2.33965	0.00341742
TRINITY_DN769_C0_G2	Down	-2.33384	0.0103101
TRINITY_DN9639_C1_G1	Down	-2.32735	0.0061165
TRINITY_DN17411_C0_G1	Down	-2.3268	0.0295853
TRINITY_DN6062_C0_G1	Down	-2.32525	0.0239147
TRINITY_DN22751_C0_G1	Down	-2.32492	0.00555027
TRINITY_DN12806_C0_G1	Down	-2.32222	0.00697269
TRINITY_DN34511_C0_G1	Down	-2.30812	0.00437693
TRINITY_DN33719_C0_G1	Down	-2.28881	0.00422955
TRINITY_DN34690_C0_G1	Down	-2.28543	0.02292
TRINITY_DN31741_C0_G1	Down	-2.28013	0.00590124
TRINITY_DN13214_C2_G1	Down	-2.27498	0.0464585
TRINITY_DN3112_C0_G1	Down	-2.27266	0.0351127
TRINITY_DN24022_C0_G1	Down	-2.27017	0.0412703
TRINITY_DN31536_C0_G1	Down	-2.2687	0.0242842
TRINITY_DN17191_C0_G1	Down	-2.2663	0.0322323
TRINITY_DN16473_C3_G1	Down	-2.25052	0.0151733
TRINITY_DN13724_C1_G1	Down	-2.24683	0.00920803
TRINITY_DN21006_C0_G1	Down	-2.24631	0.0105687
TRINITY_DN8196_C1_G1	Down	-2.24405	0.0321427
TRINITY_DN12282_C0_G1	Down	-2.2394	0.02639
TRINITY_DN4858_C1_G1	Down	-2.23767	0.00842496
TRINITY_DN11938_C0_G1	Down	-2.23735	0.0100275
TRINITY_DN16383_C0_G1	Down	-2.2288	0.0328324
TRINITY_DN26119_C0_G1	Down	-2.22847	0.00233285
TRINITY_DN2110_C0_G1	Down	-2.22745	0.00339204
TRINITY_DN32254_C0_G1	Down	-2.2253	0.0163615
TRINITY_DN8553_C0_G1	Down	-2.22424	0.0157049
TRINITY_DN14825_C2_G1	Down	-2.22053	0.0330659
TRINITY_DN10_C0_G1	Down	-2.21867	0.000209145
TRINITY_DN15135_C0_G2	Down	-2.21674	0.00244755
TRINITY_DN12094_C1_G1	Down	-2.21582	0.0305975
TRINITY_DN13126_C0_G1	Down	-2.21275	0.00123322
TRINITY_DN10687_C0_G1	Down	-2.20566	0.0430505
TRINITY_DN12882_C0_G2	Down	-2.2023	0.0176472
TRINITY_DN14564_C1_G1	Down	-2.20005	0.00277021
TRINITY_DN4015_C0_G1	Down	-2.19968	0.0490469
TRINITY_DN27659_C0_G1	Down	-2.19863	0.028516
TRINITY_DN22861_C0_G1	Down	-2.19652	0.000349263
TRINITY_DN13479_C1_G1	Down	-2.19619	0.0348347
TRINITY_DN31340_C0_G1	Down	-2.19389	0.0434409
TRINITY_DN13724_C0_G1	Down	-2.19234	0.0179321
TRINITY_DN34520_C0_G1	Down	-2.19021	0.00487284
TRINITY_DN34515_C0_G1	Down	-2.18406	0.0231678
TRINITY_DN21646_C3_G6	Down	-2.184	0.0295897
TRINITY_DN30040_C0_G1	Down	-2.18241	0.022678
TRINITY_DN13934_C0_G1	Down	-2.17806	0.0467535
TRINITY_DN14343_C0_G1	Down	-2.17418	0.0291254
TRINITY_DN16002_C1_G1	Down	-2.1733	0.0147261
TRINITY_DN6115_C0_G1	Down	-2.16618	0.00759548
TRINITY_DN13336_C0_G1	Down	-2.16453	0.0238148
TRINITY_DN4629_C0_G1	Down	-2.16199	0.00998571
TRINITY_DN11241_C0_G1	Down	-2.15923	0.0182326
TRINITY_DN30509_C0_G1	Down	-2.15921	0.0031909
TRINITY_DN10854_C0_G2	Down	-2.15651	0.00445128
TRINITY_DN6469_C0_G1	Down	-2.15451	0.0122406
TRINITY_DN7238_C0_G1	Down	-2.15418	0.00705769
TRINITY_DN11545_C0_G2	Down	-2.14326	0.0478049
TRINITY_DN26513_C0_G1	Down	-2.13992	0.000107849
TRINITY_DN22817_C0_G1	Down	-2.13661	0.0187197
TRINITY_DN31926_C0_G1	Down	-2.13656	0.0281379
TRINITY_DN15026_C0_G1	Down	-2.13452	0.032476
TRINITY_DN20567_C0_G3	Down	-2.13007	0.0189815
TRINITY_DN34985_C0_G1	Down	-2.12778	0.0367936
TRINITY_DN6471_C0_G2	Down	-2.12467	0.0398504
TRINITY_DN22848_C0_G1	Down	-2.12069	0.00024518
TRINITY_DN9689_C0_G1	Down	-2.11902	0.000985321
TRINITY_DN29750_C0_G1	Down	-2.11708	0.0311675
TRINITY_DN29721_C0_G1	Down	-2.11644	0.0357277
TRINITY_DN5683_C0_G1	Down	-2.11353	0.0109133
TRINITY_DN16518_C1_G2	Down	-2.11206	0.0359498
TRINITY_DN32310_C0_G1	Down	-2.10996	0.0259013
TRINITY_DN2369_C0_G1	Down	-2.10532	0.0134884
TRINITY_DN31511_C0_G1	Down	-2.105	0.0172925
TRINITY_DN11937_C1_G1	Down	-2.10147	0.0171387
TRINITY_DN5126_C0_G1	Down	-2.09643	0.0109794
TRINITY_DN25634_C0_G1	Down	-2.09575	0.0123276
TRINITY_DN584_C1_G1	Down	-2.0897	0.0305696
TRINITY_DN16551_C0_G1	Down	-2.08883	0.0128083
TRINITY_DN10832_C0_G1	Down	-2.08403	0.0159982
TRINITY_DN30471_C0_G1	Down	-2.07768	0.0265082
TRINITY_DN2791_C0_G1	Down	-2.07735	0.0203326
TRINITY_DN11101_C1_G1	Down	-2.07706	0.0151336
TRINITY_DN11737_C0_G1	Down	-2.07628	0.0484717
TRINITY_DN12180_C0_G1	Down	-2.07557	0.00150486
TRINITY_DN8500_C0_G1	Down	-2.07269	0.0147576
TRINITY_DN14379_C0_G2	Down	-2.0715	0.0338191
TRINITY_DN24687_C0_G1	Down	-2.06958	0.0352437
TRINITY_DN14004_C1_G1	Down	-2.06755	0.0118607
TRINITY_DN9528_C0_G1	Down	-2.06365	0.0271409
TRINITY_DN32194_C0_G1	Down	-2.06243	0.0147004
TRINITY_DN7015_C0_G1	Down	-2.05356	0.0334167
TRINITY_DN14042_C0_G1	Down	-2.05028	0.00176972
TRINITY_DN12225_C1_G1	Down	-2.04916	0.00296345
TRINITY_DN5123_C0_G1	Down	-2.04763	0.0094262
TRINITY_DN5217_C0_G1	Down	-2.04728	0.00943828
TRINITY_DN13492_C0_G1	Down	-2.04521	0.0456492
TRINITY_DN30959_C0_G1	Down	-2.04034	0.035235
TRINITY_DN1402_C0_G1	Down	-2.03983	0.00646771
TRINITY_DN13525_C1_G1	Down	-2.03872	0.000411447
TRINITY_DN13126_C2_G1	Down	-2.03376	4.50892e-06
TRINITY_DN16473_C1_G1	Down	-2.03198	0.00317599
TRINITY_DN8233_C0_G1	Down	-2.03122	0.049943
TRINITY_DN23091_C0_G1	Down	-2.03011	0.000545066
TRINITY_DN25713_C0_G1	Down	-2.0295	0.0277691
TRINITY_DN22581_C0_G1	Down	-2.02638	0.000443662
TRINITY_DN16729_C0_G1	Down	-2.02119	0.0455512
TRINITY_DN20858_C3_G2	Down	-2.01726	0.00515308
TRINITY_DN25993_C0_G1	Down	-2.01648	0.0119063
TRINITY_DN2233_C1_G1	Down	-2.01072	0.000235414
TRINITY_DN9325_C0_G1	Down	-2.00993	0.00607113
TRINITY_DN21039_C1_G1	Down	-2.00679	0.0477685
TRINITY_DN29771_C0_G1	Down	-2.00509	0.0362042
TRINITY_DN33553_C0_G1	Down	-2.00289	0.0179584
TRINITY_DN25587_C0_G1	Down	-2.00225	0.0326387
TRINITY_DN15328_C0_G1	Down	-1.99887	0.0250037
TRINITY_DN24253_C0_G1	Down	-1.99704	0.00913004
TRINITY_DN583_C0_G1	Down	-1.9962	0.00753942
TRINITY_DN9578_C0_G1	Down	-1.9945	0.00995461
TRINITY_DN2431_C0_G1	Down	-1.98709	0.0224531
TRINITY_DN21711_C2_G1	Down	-1.98394	0.00430459
TRINITY_DN12296_C1_G1	Down	-1.98332	0.0219292
TRINITY_DN20813_C0_G1	Down	-1.98278	0.000436974
TRINITY_DN19051_C0_G1	Down	-1.9822	0.00390586
TRINITY_DN23977_C0_G1	Down	-1.98142	0.0302773
TRINITY_DN33419_C0_G1	Down	-1.97713	0.0103625
TRINITY_DN11460_C3_G1	Down	-1.9735	0.0138999
TRINITY_DN11781_C0_G2	Down	-1.97315	0.0116203
TRINITY_DN14013_C1_G1	Down	-1.97131	0.0128442
TRINITY_DN22637_C0_G1	Down	-1.97074	0.041236
TRINITY_DN8956_C0_G1	Down	-1.96937	0.0381762
TRINITY_DN31595_C0_G1	Down	-1.96647	0.0101753
TRINITY_DN6383_C0_G1	Down	-1.96444	0.0403422
TRINITY_DN34720_C0_G1	Down	-1.9635	0.0370363
TRINITY_DN31068_C0_G1	Down	-1.96298	0.00522387
TRINITY_DN31337_C0_G1	Down	-1.96294	0.0119295
TRINITY_DN35078_C0_G1	Down	-1.95979	0.0459559
TRINITY_DN11473_C0_G1	Down	-1.95933	0.0374436
TRINITY_DN14201_C0_G2	Down	-1.95346	0.000554682
TRINITY_DN19838_C1_G1	Down	-1.95198	0.00697836
TRINITY_DN21337_C0_G1	Down	-1.95133	2.70963e-12
TRINITY_DN15606_C0_G2	Down	-1.95124	0.00215582
TRINITY_DN32931_C0_G1	Down	-1.94806	0.0172361
TRINITY_DN11104_C0_G1	Down	-1.94654	0.0209039
TRINITY_DN5450_C0_G1	Down	-1.93646	0.0163951
TRINITY_DN27171_C0_G1	Down	-1.92951	0.0391908
TRINITY_DN4180_C0_G2	Down	-1.92892	0.0341666
TRINITY_DN22644_C0_G1	Down	-1.92692	0.00485313
TRINITY_DN9017_C0_G1	Down	-1.92386	0.0448592
TRINITY_DN12489_C0_G1	Down	-1.92187	0.00129475
TRINITY_DN28154_C0_G1	Down	-1.91705	0.00039732
TRINITY_DN14254_C1_G1	Down	-1.91363	0.0299059
TRINITY_DN22594_C0_G1	Down	-1.91327	0.0378606
TRINITY_DN13183_C0_G1	Down	-1.91196	0.0327838
TRINITY_DN23929_C0_G1	Down	-1.91185	0.00947481
TRINITY_DN3740_C0_G1	Down	-1.91063	0.0258085
TRINITY_DN29173_C0_G1	Down	-1.90988	0.0484288
TRINITY_DN13525_C0_G1	Down	-1.90784	3.99933e-05
TRINITY_DN23342_C0_G1	Down	-1.90752	0.0264988
TRINITY_DN15590_C0_G1	Down	-1.90748	0.00422942
TRINITY_DN24281_C0_G1	Down	-1.90603	0.0167347
TRINITY_DN12352_C0_G1	Down	-1.90513	0.0279413
TRINITY_DN30269_C0_G1	Down	-1.90478	0.0145704
TRINITY_DN27756_C0_G1	Down	-1.90092	0.0405876
TRINITY_DN15717_C0_G1	Down	-1.89689	0.0184239
TRINITY_DN14505_C1_G2	Down	-1.89568	0.0457394
TRINITY_DN23039_C0_G1	Down	-1.89404	0.0427463
TRINITY_DN15590_C0_G2	Down	-1.89175	0.013179
TRINITY_DN9980_C0_G1	Down	-1.89094	0.00289248
TRINITY_DN7430_C1_G1	Down	-1.88332	0.0251751
TRINITY_DN13585_C1_G1	Down	-1.87923	0.00942049
TRINITY_DN2241_C0_G1	Down	-1.87676	0.0151069
TRINITY_DN12741_C1_G1	Down	-1.8737	0.0499123
TRINITY_DN15324_C0_G1	Down	-1.87246	0.00169739
TRINITY_DN14182_C0_G2	Down	-1.87172	0.010057
TRINITY_DN15433_C0_G2	Down	-1.87115	0.0018662
TRINITY_DN34517_C0_G1	Down	-1.8697	0.00310116
TRINITY_DN16092_C0_G1	Down	-1.86786	0.0449386
TRINITY_DN8051_C0_G1	Down	-1.86667	0.0206901
TRINITY_DN15824_C0_G1	Down	-1.86142	0.0222315
TRINITY_DN32433_C0_G1	Down	-1.85896	0.00248969
TRINITY_DN21966_C5_G6	Down	-1.8577	0.0183909
TRINITY_DN124_C1_G1	Down	-1.85523	0.0367629
TRINITY_DN31310_C0_G1	Down	-1.85423	0.00881078
TRINITY_DN31657_C0_G1	Down	-1.8512	0.0323158
TRINITY_DN20858_C3_G4	Down	-1.85051	0.0372702
TRINITY_DN29477_C0_G1	Down	-1.84725	0.0484913
TRINITY_DN29800_C0_G1	Down	-1.84625	0.0143499
TRINITY_DN7654_C0_G1	Down	-1.84549	0.0404849
TRINITY_DN14150_C0_G1	Down	-1.84545	0.0265666
TRINITY_DN7567_C1_G1	Down	-1.84505	0.0319649
TRINITY_DN17403_C0_G1	Down	-1.84501	2.27256e-06
TRINITY_DN10090_C0_G1	Down	-1.84091	4.86042e-05
TRINITY_DN10279_C0_G1	Down	-1.83738	0.0196627
TRINITY_DN11743_C0_G1	Down	-1.83622	0.0251491
TRINITY_DN21978_C0_G2	Down	-1.83401	0.0384463
TRINITY_DN11937_C0_G1	Down	-1.83215	0.00118758
TRINITY_DN13479_C0_G1	Down	-1.82876	0.000715054
TRINITY_DN28084_C0_G1	Down	-1.82835	0.0205155
TRINITY_DN33953_C0_G1	Down	-1.82732	0.0455819
TRINITY_DN8712_C0_G1	Down	-1.82406	0.0190672
TRINITY_DN4690_C0_G1	Down	-1.82292	0.0216725
TRINITY_DN14147_C0_G1	Down	-1.82066	0.0303302
TRINITY_DN19817_C1_G2	Down	-1.81875	0.0301679
TRINITY_DN19051_C4_G1	Down	-1.81814	0.0206187
TRINITY_DN5122_C0_G1	Down	-1.81778	0.0116656
TRINITY_DN8327_C0_G1	Down	-1.81583	0.0334167
TRINITY_DN13573_C0_G2	Down	-1.81389	0.0174741
TRINITY_DN22476_C0_G1	Down	-1.81005	0.0171623
TRINITY_DN802_C0_G1	Down	-1.80803	0.000888048
TRINITY_DN6205_C0_G1	Down	-1.80253	0.00155832
TRINITY_DN11322_C0_G1	Down	-1.8025	0.00217087
TRINITY_DN11385_C0_G1	Down	-1.80173	0.0488971
TRINITY_DN13339_C0_G1	Down	-1.80082	0.00542079
TRINITY_DN5688_C0_G1	Down	-1.79755	0.00103826
TRINITY_DN288_C0_G1	Down	-1.79496	0.00412602
TRINITY_DN11727_C0_G1	Down	-1.79215	0.0165836
TRINITY_DN11064_C0_G2	Down	-1.79058	0.0188393
TRINITY_DN10973_C0_G1	Down	-1.78916	0.0382107
TRINITY_DN14339_C0_G1	Down	-1.78511	0.0113398
TRINITY_DN13261_C2_G1	Down	-1.78422	0.00542287
TRINITY_DN17421_C0_G1	Down	-1.78367	0.011396
TRINITY_DN14467_C0_G2	Down	-1.78179	0.00121623
TRINITY_DN13855_C0_G2	Down	-1.78024	0.00699439
TRINITY_DN9298_C0_G1	Down	-1.77823	0.00412208
TRINITY_DN2994_C0_G1	Down	-1.77604	0.0431136
TRINITY_DN28235_C0_G1	Down	-1.77513	0.0058162
TRINITY_DN25451_C0_G1	Down	-1.77222	0.00255295
TRINITY_DN7521_C0_G1	Down	-1.77197	0.0127007
TRINITY_DN6127_C0_G1	Down	-1.7707	0.0284786
TRINITY_DN16866_C0_G2	Down	-1.77043	0.0227298
TRINITY_DN25559_C0_G1	Down	-1.77007	0.0286611
TRINITY_DN2321_C0_G1	Down	-1.76833	0.000812012
TRINITY_DN25164_C0_G1	Down	-1.76575	0.0464075
TRINITY_DN1752_C0_G2	Down	-1.76076	0.00400398
TRINITY_DN3647_C0_G1	Down	-1.75763	0.0101753
TRINITY_DN10860_C0_G1	Down	-1.74922	0.0274006
TRINITY_DN11973_C0_G1	Down	-1.74717	0.0183045
TRINITY_DN13148_C0_G2	Down	-1.74672	0.00551654
TRINITY_DN433_C0_G1	Down	-1.74568	0.0325218
TRINITY_DN16217_C1_G1	Down	-1.74415	0.00531741
TRINITY_DN345_C1_G1	Down	-1.73831	0.0182189
TRINITY_DN16135_C0_G1	Down	-1.7383	0.000308372
TRINITY_DN10858_C0_G1	Down	-1.73631	0.0129951
TRINITY_DN14142_C1_G1	Down	-1.73431	0.0165373
TRINITY_DN3976_C0_G1	Down	-1.73353	0.0302773
TRINITY_DN30352_C0_G1	Down	-1.73319	0.0493375
TRINITY_DN16991_C1_G1	Down	-1.73295	0.0034296
TRINITY_DN12279_C0_G1	Down	-1.73265	0.00316364
TRINITY_DN16100_C0_G1	Down	-1.73129	3.33493e-06
TRINITY_DN8093_C0_G1	Down	-1.73115	5.43381e-05
TRINITY_DN11352_C0_G1	Down	-1.73082	0.0479017
TRINITY_DN9667_C0_G1	Down	-1.73042	0.0426207
TRINITY_DN9100_C0_G2	Down	-1.72951	0.007944
TRINITY_DN16111_C0_G1	Down	-1.72184	9.72108e-05
TRINITY_DN11451_C0_G1	Down	-1.71896	0.00548395
TRINITY_DN18198_C0_G2	Down	-1.71346	0.00017973
TRINITY_DN4674_C0_G1	Down	-1.71341	0.00357303
TRINITY_DN12842_C0_G1	Down	-1.71118	0.0020158
TRINITY_DN11554_C0_G1	Down	-1.70969	0.0250082
TRINITY_DN13585_C0_G1	Down	-1.70968	0.00944877
TRINITY_DN9422_C0_G1	Down	-1.70934	0.0133043
TRINITY_DN14634_C0_G2	Down	-1.70478	4.49415e-07
TRINITY_DN12583_C1_G1	Down	-1.70413	0.0495538
TRINITY_DN33897_C0_G1	Down	-1.70122	0.0354396
TRINITY_DN13964_C0_G2	Down	-1.6999	0.00451698
TRINITY_DN23467_C0_G1	Down	-1.69689	0.00183631
TRINITY_DN10499_C0_G1	Down	-1.69613	0.00168388
TRINITY_DN30881_C0_G1	Down	-1.69526	0.0196581
TRINITY_DN17265_C0_G1	Down	-1.69498	0.0456309
TRINITY_DN23724_C0_G1	Down	-1.69493	0.0492142
TRINITY_DN13625_C0_G2	Down	-1.6927	0.0223783
TRINITY_DN7636_C0_G1	Down	-1.68872	0.0156978
TRINITY_DN23554_C0_G1	Down	-1.68822	0.00895936
TRINITY_DN19241_C0_G1	Down	-1.6865	2.6224e-07
TRINITY_DN13111_C0_G1	Down	-1.6858	0.0131406
TRINITY_DN1761_C1_G1	Down	-1.68533	0.0112759
TRINITY_DN13417_C0_G2	Down	-1.68373	0.0485171
TRINITY_DN18307_C0_G1	Down	-1.6821	0.0332458
TRINITY_DN23109_C0_G1	Down	-1.68122	0.0230415
TRINITY_DN17299_C0_G2	Down	-1.68006	6.64256e-08
TRINITY_DN9696_C0_G1	Down	-1.67788	0.0124417
TRINITY_DN29909_C0_G1	Down	-1.67769	0.0418708
TRINITY_DN677_C0_G1	Down	-1.67766	0.0382256
TRINITY_DN29867_C0_G1	Down	-1.67686	0.0348434
TRINITY_DN6349_C1_G1	Down	-1.67676	0.0452934
TRINITY_DN19382_C2_G1	Down	-1.67628	0.00799515
TRINITY_DN13260_C1_G1	Down	-1.67614	0.0160297
TRINITY_DN21391_C2_G1	Down	-1.67526	0.0138659
TRINITY_DN13542_C0_G2	Down	-1.6741	0.00441001
TRINITY_DN23080_C0_G1	Down	-1.67019	0.0482016
TRINITY_DN17622_C0_G1	Down	-1.66524	0.0031579
TRINITY_DN8190_C0_G1	Down	-1.66314	2.71256e-07
TRINITY_DN28313_C0_G1	Down	-1.66297	0.010603
TRINITY_DN3097_C0_G1	Down	-1.6626	1.07614e-12
TRINITY_DN17291_C1_G1	Down	-1.66015	0.00203534
TRINITY_DN308_C0_G1	Down	-1.66012	0.0432651
TRINITY_DN13780_C1_G1	Down	-1.65905	0.0437936
TRINITY_DN5312_C0_G1	Down	-1.65797	0.0400361
TRINITY_DN14487_C0_G1	Down	-1.65632	0.0118898
TRINITY_DN12128_C0_G1	Down	-1.65372	0.00729223
TRINITY_DN15425_C1_G1	Down	-1.6533	0.00418918
TRINITY_DN30070_C0_G1	Down	-1.65296	9.62573e-07
TRINITY_DN23647_C0_G1	Down	-1.65276	0.00827665
TRINITY_DN10394_C1_G1	Down	-1.65084	0.0375497
TRINITY_DN16770_C0_G1	Down	-1.64948	8.83297e-07
TRINITY_DN27427_C0_G1	Down	-1.64889	0.0457305
TRINITY_DN16003_C0_G1	Down	-1.64767	0.0299847
TRINITY_DN23961_C0_G1	Down	-1.64694	0.0197694
TRINITY_DN15678_C0_G2	Down	-1.64397	6.29395e-17
TRINITY_DN22417_C2_G3	Down	-1.64319	0.00572262
TRINITY_DN15312_C1_G1	Down	-1.64062	0.0267635
TRINITY_DN27016_C0_G1	Down	-1.64021	0.0445482
TRINITY_DN4459_C0_G1	Down	-1.63965	0.0250456
TRINITY_DN9231_C0_G1	Down	-1.63864	0.0453595
TRINITY_DN18910_C0_G1	Down	-1.63611	0.0147051
TRINITY_DN21610_C0_G1	Down	-1.6332	9.24263e-07
TRINITY_DN13214_C0_G1	Down	-1.63067	0.0108668
TRINITY_DN18064_C4_G1	Down	-1.629	0.00727052
TRINITY_DN14561_C1_G1	Down	-1.62837	0.0134218
TRINITY_DN13576_C0_G1	Down	-1.62673	0.000869013
TRINITY_DN14242_C0_G1	Down	-1.62534	1.69183e-05
TRINITY_DN15428_C1_G1	Down	-1.6214	0.0011758
TRINITY_DN12452_C0_G2	Down	-1.62006	0.0171365
TRINITY_DN30563_C0_G1	Down	-1.61451	1.02174e-05
TRINITY_DN28247_C0_G1	Down	-1.61103	0.0411284
TRINITY_DN22905_C0_G1	Down	-1.61058	0.0113174
TRINITY_DN14092_C0_G1	Down	-1.60762	3.19179e-05
TRINITY_DN12867_C0_G1	Down	-1.60522	0.0282217
TRINITY_DN10923_C0_G1	Down	-1.60317	6.78061e-08
TRINITY_DN31434_C0_G1	Down	-1.60286	0.0377492
TRINITY_DN16598_C0_G1	Down	-1.60229	2.6161e-18
TRINITY_DN3361_C0_G1	Down	-1.60039	0.0100147
TRINITY_DN11475_C1_G1	Down	-1.59965	0.041573
TRINITY_DN17190_C0_G1	Down	-1.59872	0.0148438
TRINITY_DN16763_C0_G1	Down	-1.5984	7.94665e-28
TRINITY_DN7684_C0_G1	Down	-1.59826	0.00886253
TRINITY_DN13344_C0_G1	Down	-1.59771	7.96751e-05
TRINITY_DN3282_C0_G1	Down	-1.59646	0.0465231
TRINITY_DN12639_C0_G1	Down	-1.5914	0.0122851
TRINITY_DN16066_C2_G1	Down	-1.58972	5.60658e-06
TRINITY_DN9849_C0_G1	Down	-1.58793	0.011028
TRINITY_DN18731_C0_G1	Down	-1.58791	2.74482e-07
TRINITY_DN12368_C0_G1	Down	-1.58697	0.00971158
TRINITY_DN10943_C0_G1	Down	-1.58538	0.0117102
TRINITY_DN11646_C0_G1	Down	-1.58528	0.0120058
TRINITY_DN15549_C0_G1	Down	-1.58524	1.01227e-05
TRINITY_DN2856_C0_G1	Down	-1.58286	0.028869
TRINITY_DN15929_C0_G1	Down	-1.58266	1.27118e-05
TRINITY_DN31683_C0_G1	Down	-1.58096	0.0116446
TRINITY_DN14148_C0_G1	Down	-1.58032	0.00229139
TRINITY_DN24165_C0_G1	Down	-1.57936	0.03881
TRINITY_DN11609_C0_G2	Down	-1.57869	0.0243749
TRINITY_DN14132_C0_G1	Down	-1.57448	0.0332437
TRINITY_DN12317_C0_G1	Down	-1.57447	0.000114178
TRINITY_DN15460_C0_G1	Down	-1.57415	2.60991e-05
TRINITY_DN18836_C0_G1	Down	-1.57413	0.000223637
TRINITY_DN4720_C0_G1	Down	-1.57165	0.0268102
TRINITY_DN16789_C0_G2	Down	-1.5656	5.86203e-18
TRINITY_DN30557_C0_G1	Down	-1.56462	0.0395198
TRINITY_DN22190_C0_G3	Down	-1.56342	0.00653466
TRINITY_DN15979_C0_G2	Down	-1.56236	2.04579e-12
TRINITY_DN29376_C0_G1	Down	-1.55946	0.00533421
TRINITY_DN28406_C0_G1	Down	-1.55663	0.00752595
TRINITY_DN33729_C0_G1	Down	-1.55203	0.00581577
TRINITY_DN9385_C0_G1	Down	-1.551	0.000178153
TRINITY_DN26_C0_G1	Down	-1.55081	0.040665
TRINITY_DN30067_C0_G1	Down	-1.5505	0.0144744
TRINITY_DN17003_C2_G1	Down	-1.54979	7.12711e-12
TRINITY_DN18064_C3_G2	Down	-1.54772	4.55164e-10
TRINITY_DN17886_C0_G1	Down	-1.54626	7.74472e-25
TRINITY_DN17657_C1_G2	Down	-1.54043	0.000439169
TRINITY_DN10521_C0_G1	Down	-1.54042	1.68359e-05
TRINITY_DN21341_C0_G1	Down	-1.54008	6.30684e-05
TRINITY_DN4845_C0_G1	Down	-1.5378	0.0275677
TRINITY_DN28391_C0_G1	Down	-1.53773	0.0303475
TRINITY_DN21418_C1_G1	Down	-1.53728	0.00515083
TRINITY_DN27311_C0_G1	Down	-1.53587	0.0393898
TRINITY_DN33721_C0_G1	Down	-1.53471	0.0333865
TRINITY_DN11861_C1_G1	Down	-1.53418	0.0438069
TRINITY_DN15824_C0_G2	Down	-1.53364	0.0117757
TRINITY_DN9234_C0_G1	Down	-1.53322	0.0476216
TRINITY_DN21095_C2_G1	Down	-1.53255	0.00355059
TRINITY_DN11461_C0_G1	Down	-1.53186	0.0131981
TRINITY_DN21471_C1_G1	Down	-1.53154	0.0186886
TRINITY_DN32080_C0_G1	Down	-1.53078	4.01087e-10
TRINITY_DN12621_C0_G1	Down	-1.52978	3.46961e-05
TRINITY_DN2652_C0_G1	Down	-1.52743	0.0144009
TRINITY_DN3641_C0_G1	Down	-1.52662	0.0421972
TRINITY_DN17828_C1_G1	Down	-1.52613	0.0271053
TRINITY_DN14892_C0_G1	Down	-1.52587	0.00185946
TRINITY_DN14385_C0_G1	Down	-1.52214	0.0177664
TRINITY_DN6119_C0_G1	Down	-1.52149	0.00916326
TRINITY_DN14876_C0_G1	Down	-1.52036	0.0066563
TRINITY_DN17191_C0_G2	Down	-1.51596	0.00397427
TRINITY_DN11561_C0_G2	Down	-1.51446	0.00433646
TRINITY_DN14797_C0_G1	Down	-1.51215	1.36229e-09
TRINITY_DN17149_C0_G1	Down	-1.51178	0.000113407
TRINITY_DN10559_C0_G1	Down	-1.50682	0.0049078
TRINITY_DN2633_C0_G1	Down	-1.49499	0.0159948
TRINITY_DN10483_C0_G1	Down	-1.49192	0.0355315
TRINITY_DN20975_C4_G3	Down	-1.49135	0.00491249
TRINITY_DN18314_C1_G1	Down	-1.49077	1.20075e-27
TRINITY_DN18952_C0_G1	Down	-1.49067	0.000159821
TRINITY_DN14713_C0_G1	Down	-1.48868	1.79251e-41
TRINITY_DN27510_C0_G1	Down	-1.48802	8.79316e-05
TRINITY_DN23280_C0_G1	Down	-1.48791	0.0175835
TRINITY_DN11231_C0_G2	Down	-1.48778	0.00324973
TRINITY_DN3501_C0_G1	Down	-1.4862	0.0116814
TRINITY_DN9688_C1_G1	Down	-1.48614	0.0138849
TRINITY_DN14338_C0_G1	Down	-1.48535	0.014609
TRINITY_DN10960_C0_G2	Down	-1.48514	0.0166729
TRINITY_DN14142_C0_G1	Down	-1.48429	0.00315899
TRINITY_DN27423_C0_G1	Down	-1.48362	0.0107958
TRINITY_DN17003_C1_G1	Down	-1.47797	2.48008e-13
TRINITY_DN5565_C0_G1	Down	-1.47779	0.0329973
TRINITY_DN3878_C0_G1	Down	-1.47678	0.0190672
TRINITY_DN12281_C0_G2	Down	-1.47525	0.00848678
TRINITY_DN14690_C1_G1	Down	-1.47448	0.00991336
TRINITY_DN15069_C0_G1	Down	-1.4738	0.0484896
TRINITY_DN12577_C0_G1	Down	-1.46994	0.00163683
TRINITY_DN9225_C0_G1	Down	-1.46966	0.0295832
TRINITY_DN16504_C0_G1	Down	-1.46587	0.00595128
TRINITY_DN9978_C0_G1	Down	-1.46202	3.37525e-05
TRINITY_DN12588_C0_G1	Down	-1.46134	0.0153369
TRINITY_DN15280_C1_G1	Down	-1.46072	0.000679093
TRINITY_DN3588_C0_G1	Down	-1.45843	0.0295128
TRINITY_DN20220_C1_G3	Down	-1.4538	0.00228212
TRINITY_DN14032_C2_G1	Down	-1.45332	0.0161513
TRINITY_DN15527_C0_G1	Down	-1.45157	0.0256457
TRINITY_DN22655_C0_G1	Down	-1.44891	0.000251315
TRINITY_DN2999_C0_G2	Down	-1.44839	0.0021359
TRINITY_DN23469_C0_G1	Down	-1.44799	0.0382788
TRINITY_DN20411_C0_G1	Down	-1.4466	1.77749e-11
TRINITY_DN33549_C0_G1	Down	-1.44099	0.0465231
TRINITY_DN27545_C0_G1	Down	-1.43777	0.0427303
TRINITY_DN3481_C0_G1	Down	-1.43308	0.0236332
TRINITY_DN21600_C0_G1	Down	-1.4318	0.0316666
TRINITY_DN5729_C0_G1	Down	-1.42932	0.000134374
TRINITY_DN22274_C3_G1	Down	-1.42793	6.25161e-08
TRINITY_DN16088_C0_G1	Down	-1.42763	8.03337e-05
TRINITY_DN1017_C0_G1	Down	-1.42727	0.0221771
TRINITY_DN25488_C0_G1	Down	-1.42189	1.97269e-05
TRINITY_DN15618_C0_G1	Down	-1.42086	0.0264399
TRINITY_DN14634_C0_G1	Down	-1.41979	2.81764e-05
TRINITY_DN9410_C0_G2	Down	-1.41936	0.0246781
TRINITY_DN3997_C0_G1	Down	-1.4188	0.0182427
TRINITY_DN10563_C0_G1	Down	-1.41821	0.00105049
TRINITY_DN18834_C0_G1	Down	-1.41796	0.000138055
TRINITY_DN16279_C0_G1	Down	-1.41776	0.010361
TRINITY_DN18913_C0_G1	Down	-1.41498	0.00060361
TRINITY_DN15739_C0_G1	Down	-1.41483	6.73301e-06
TRINITY_DN19583_C0_G2	Down	-1.41296	0.0363104
TRINITY_DN16210_C2_G1	Down	-1.41204	0.00395704
TRINITY_DN27057_C0_G1	Down	-1.41191	0.0128159
TRINITY_DN17724_C2_G1	Down	-1.41189	8.06202e-25
TRINITY_DN3856_C0_G1	Down	-1.4108	0.0190208
TRINITY_DN21761_C2_G1	Down	-1.40926	0.00200339
TRINITY_DN27795_C0_G1	Down	-1.40867	0.0284399
TRINITY_DN9461_C0_G1	Down	-1.40819	0.0112453
TRINITY_DN3486_C0_G1	Down	-1.40813	4.62876e-05
TRINITY_DN10797_C0_G1	Down	-1.40518	0.0191161
TRINITY_DN14593_C0_G1	Down	-1.40178	0.00424142
TRINITY_DN22429_C2_G1	Down	-1.40155	0.000275312
TRINITY_DN12225_C0_G1	Down	-1.39952	0.0406272
TRINITY_DN7738_C0_G1	Down	-1.39809	0.0483175
TRINITY_DN30870_C0_G1	Down	-1.3944	0.0168151
TRINITY_DN19382_C0_G1	Down	-1.39358	0.0146071
TRINITY_DN22234_C1_G1	Down	-1.39319	5.68759e-06
TRINITY_DN13260_C0_G1	Down	-1.39303	0.0352273
TRINITY_DN15818_C1_G2	Down	-1.3926	0.0106636
TRINITY_DN34281_C0_G1	Down	-1.39131	0.0227804
TRINITY_DN14253_C0_G1	Down	-1.39072	0.00989869
TRINITY_DN2337_C0_G1	Down	-1.38934	0.0441682
TRINITY_DN9918_C0_G1	Down	-1.38498	0.0200799
TRINITY_DN19826_C1_G1	Down	-1.38363	0.0398624
TRINITY_DN11247_C0_G1	Down	-1.38156	0.0460363
TRINITY_DN9746_C0_G1	Down	-1.38107	0.0187716
TRINITY_DN2549_C0_G2	Down	-1.38037	1.74447e-07
TRINITY_DN300_C0_G1	Down	-1.38011	0.00157385
TRINITY_DN20975_C4_G2	Down	-1.37932	3.56749e-05
TRINITY_DN12329_C0_G1	Down	-1.3757	0.0459645
TRINITY_DN17409_C0_G1	Down	-1.37369	1.27464e-54
TRINITY_DN20497_C0_G1	Down	-1.37325	0.0159654
TRINITY_DN13841_C1_G1	Down	-1.37308	0.0465231
TRINITY_DN14032_C1_G1	Down	-1.37241	0.0493731
TRINITY_DN33561_C0_G1	Down	-1.37075	6.64338e-06
TRINITY_DN3167_C0_G1	Down	-1.36953	0.0283856
TRINITY_DN12913_C0_G1	Down	-1.36914	0.00466347
TRINITY_DN17148_C1_G1	Down	-1.3688	0.00384163
TRINITY_DN15984_C0_G1	Down	-1.36823	0.00565026
TRINITY_DN8936_C0_G1	Down	-1.36639	0.00486385
TRINITY_DN25235_C0_G1	Down	-1.36537	0.0267893
TRINITY_DN12973_C0_G1	Down	-1.36525	0.0236775
TRINITY_DN18764_C0_G3	Down	-1.36479	0.00170259
TRINITY_DN18295_C0_G1	Down	-1.36381	0.000162111
TRINITY_DN11461_C1_G1	Down	-1.36292	0.00410412
TRINITY_DN31467_C0_G1	Down	-1.35564	2.68778e-07
TRINITY_DN7637_C0_G1	Down	-1.35317	0.0334779
TRINITY_DN31457_C0_G1	Down	-1.3506	0.0231678
TRINITY_DN9498_C0_G1	Down	-1.3478	0.00723346
TRINITY_DN23024_C0_G1	Down	-1.34548	0.0216285
TRINITY_DN13015_C0_G1	Down	-1.34489	0.000320805
TRINITY_DN16084_C1_G1	Down	-1.34329	0.0276122
TRINITY_DN10954_C0_G2	Down	-1.34214	0.0249262
TRINITY_DN13928_C0_G1	Down	-1.342	0.00621906
TRINITY_DN6368_C0_G1	Down	-1.34137	5.96535e-06
TRINITY_DN11141_C0_G1	Down	-1.33962	9.06419e-06
TRINITY_DN13451_C0_G1	Down	-1.3394	0.0209439
TRINITY_DN12334_C0_G1	Down	-1.33816	7.24201e-05
TRINITY_DN21098_C1_G1	Down	-1.33442	1.6702e-05
TRINITY_DN8412_C0_G1	Down	-1.33344	0.0213043
TRINITY_DN29958_C0_G1	Down	-1.33259	0.011552
TRINITY_DN20946_C1_G1	Down	-1.32658	8.53974e-26
TRINITY_DN13747_C0_G1	Down	-1.32625	0.0116535
TRINITY_DN9969_C1_G1	Down	-1.32625	0.00759246
TRINITY_DN11759_C2_G1	Down	-1.32603	0.0355404
TRINITY_DN16179_C0_G2	Down	-1.32522	3.63182e-05
TRINITY_DN15487_C0_G1	Down	-1.321	1.25807e-05
TRINITY_DN7841_C0_G1	Down	-1.32004	1.61973e-10
TRINITY_DN22187_C2_G1	Down	-1.31775	0.0366811
TRINITY_DN13780_C0_G1	Down	-1.31695	0.0184962
TRINITY_DN13054_C0_G1	Down	-1.31607	0.0137349
TRINITY_DN23311_C0_G1	Down	-1.31426	0.024949
TRINITY_DN17514_C0_G4	Down	-1.31394	0.013064
TRINITY_DN7004_C0_G1	Down	-1.31171	0.0409555
TRINITY_DN11966_C0_G1	Down	-1.31156	0.0304557
TRINITY_DN6607_C0_G1	Down	-1.31105	0.0459828
TRINITY_DN21098_C0_G1	Down	-1.31071	8.6422e-05
TRINITY_DN18362_C0_G2	Down	-1.30637	0.00886379
TRINITY_DN4700_C0_G1	Down	-1.30396	0.0167176
TRINITY_DN17720_C0_G1	Down	-1.30286	3.94585e-05
TRINITY_DN14989_C1_G2	Down	-1.30243	0.0461582
TRINITY_DN13051_C0_G1	Down	-1.29719	0.018775
TRINITY_DN24106_C0_G1	Down	-1.2969	0.0246973
TRINITY_DN16078_C0_G1	Down	-1.29678	0.00750128
TRINITY_DN17877_C0_G2	Down	-1.29624	1.27072e-42
TRINITY_DN12512_C0_G1	Down	-1.29573	0.029573
TRINITY_DN13681_C1_G1	Down	-1.29525	0.0408115
TRINITY_DN8127_C0_G1	Down	-1.29484	0.0422431
TRINITY_DN23853_C0_G1	Down	-1.29227	0.00744738
TRINITY_DN20084_C1_G1	Down	-1.29179	0.00282966
TRINITY_DN5560_C0_G1	Down	-1.29022	0.0183116
TRINITY_DN22407_C2_G1	Down	-1.28927	0.0280744
TRINITY_DN26173_C0_G1	Down	-1.28786	0.0116814
TRINITY_DN4470_C0_G2	Down	-1.28717	0.0228675
TRINITY_DN14904_C0_G2	Down	-1.28507	0.0115457
TRINITY_DN1724_C0_G1	Down	-1.28498	0.00109419
TRINITY_DN14953_C0_G1	Down	-1.28452	0.00239698
TRINITY_DN21908_C2_G1	Down	-1.2838	0.0408719
TRINITY_DN28879_C0_G1	Down	-1.28369	0.0390364
TRINITY_DN19819_C2_G2	Down	-1.28325	5.16e-39
TRINITY_DN17447_C0_G1	Down	-1.28299	1.09114e-09
TRINITY_DN20671_C0_G1	Down	-1.28271	0.0120987
TRINITY_DN12648_C0_G1	Down	-1.28263	0.0228675
TRINITY_DN21457_C10_G3	Down	-1.27986	0.000214903
TRINITY_DN11908_C0_G1	Down	-1.27774	0.000302751
TRINITY_DN4229_C0_G1	Down	-1.27699	1.20045e-11
TRINITY_DN26992_C0_G1	Down	-1.27691	0.00539802
TRINITY_DN22030_C1_G1	Down	-1.27575	9.01241e-26
TRINITY_DN2764_C0_G1	Down	-1.27516	2.03461e-05
TRINITY_DN14000_C1_G2	Down	-1.27442	0.00124401
TRINITY_DN7098_C0_G1	Down	-1.27229	0.0242501
TRINITY_DN13907_C0_G1	Down	-1.27213	0.0359594
TRINITY_DN18972_C1_G1	Down	-1.26939	7.28612e-13
TRINITY_DN19273_C1_G2	Down	-1.26916	3.27157e-06
TRINITY_DN8657_C0_G1	Down	-1.26875	0.0400733
TRINITY_DN16312_C0_G1	Down	-1.26593	0.0290831
TRINITY_DN12179_C0_G1	Down	-1.26564	0.0163216
TRINITY_DN13611_C0_G1	Down	-1.2655	0.000386657
TRINITY_DN11132_C0_G1	Down	-1.26466	0.000875875
TRINITY_DN14989_C2_G1	Down	-1.26428	0.00871257
TRINITY_DN9529_C0_G2	Down	-1.26329	0.0455772
TRINITY_DN20406_C0_G1	Down	-1.26295	0.000458949
TRINITY_DN22100_C3_G1	Down	-1.26198	0.000389128
TRINITY_DN15268_C0_G1	Down	-1.26145	0.00205531
TRINITY_DN9325_C0_G2	Down	-1.26091	0.0313459
TRINITY_DN17622_C0_G2	Down	-1.2598	0.0243591
TRINITY_DN19856_C0_G2	Down	-1.25771	0.0359521
TRINITY_DN9590_C0_G1	Down	-1.25592	5.30672e-05
TRINITY_DN21770_C0_G1	Down	-1.25374	2.57997e-05
TRINITY_DN16633_C1_G2	Down	-1.25242	0.00643462
TRINITY_DN4470_C0_G1	Down	-1.25233	0.020905
TRINITY_DN17273_C0_G1	Down	-1.24994	0.000981549
TRINITY_DN6096_C0_G1	Down	-1.24769	0.044026
TRINITY_DN13669_C1_G1	Down	-1.24716	0.00722205
TRINITY_DN15601_C0_G2	Down	-1.2462	0.000117377
TRINITY_DN22403_C2_G1	Down	-1.24491	2.4043e-13
TRINITY_DN26325_C0_G1	Down	-1.24483	0.0123324
TRINITY_DN4602_C0_G1	Down	-1.24323	0.00739643
TRINITY_DN17919_C0_G1	Down	-1.24032	0.0011534
TRINITY_DN23220_C0_G1	Down	-1.23934	0.0102179
TRINITY_DN19139_C0_G1	Down	-1.23824	1.20164e-12
TRINITY_DN15221_C0_G1	Down	-1.23765	0.0150707
TRINITY_DN9976_C0_G2	Down	-1.23684	0.00890531
TRINITY_DN12555_C0_G1	Down	-1.23621	0.00206173
TRINITY_DN2273_C0_G2	Down	-1.23546	0.000431493
TRINITY_DN18203_C0_G1	Down	-1.2352	0.0355597
TRINITY_DN24329_C0_G1	Down	-1.23052	0.0324865
TRINITY_DN15304_C0_G1	Down	-1.22944	1.04515e-06
TRINITY_DN16142_C0_G1	Down	-1.22799	0.0425405
TRINITY_DN18342_C2_G2	Down	-1.22707	1.76656e-06
TRINITY_DN21880_C3_G1	Down	-1.22472	0.00193362
TRINITY_DN1891_C1_G1	Down	-1.22285	0.00265778
TRINITY_DN14620_C0_G1	Down	-1.22241	1.15107e-05
TRINITY_DN10532_C0_G3	Down	-1.22081	0.0463908
TRINITY_DN10862_C0_G2	Down	-1.22037	0.0415
TRINITY_DN31571_C0_G1	Down	-1.21892	0.0125064
TRINITY_DN10729_C0_G1	Down	-1.21887	0.0462923
TRINITY_DN19212_C0_G1	Down	-1.21853	0.000149368
TRINITY_DN15780_C0_G1	Down	-1.217	0.00422034
TRINITY_DN20038_C0_G1	Down	-1.21608	0.0487162
TRINITY_DN22576_C0_G1	Down	-1.21587	0.00641733
TRINITY_DN13659_C0_G1	Down	-1.21566	0.0379212
TRINITY_DN16278_C0_G1	Down	-1.21532	0.0135179
TRINITY_DN28012_C0_G1	Down	-1.21361	0.0444881
TRINITY_DN34641_C0_G1	Down	-1.2078	0.0169364
TRINITY_DN14815_C0_G1	Down	-1.20737	0.00860816
TRINITY_DN15209_C0_G1	Down	-1.20655	0.00166319
TRINITY_DN13918_C0_G1	Down	-1.20534	0.0169226
TRINITY_DN12720_C0_G1	Down	-1.20532	0.00143425
TRINITY_DN17984_C1_G1	Down	-1.20446	1.6549e-05
TRINITY_DN18972_C0_G1	Down	-1.20431	1.53677e-10
TRINITY_DN17323_C0_G1	Down	-1.20396	0.00139349
TRINITY_DN6725_C0_G1	Down	-1.2029	0.0392471
TRINITY_DN18054_C0_G1	Down	-1.20196	0.00150324
TRINITY_DN18314_C0_G1	Down	-1.2019	3.89967e-21
TRINITY_DN15280_C0_G1	Down	-1.19982	0.0245049
TRINITY_DN17091_C1_G1	Down	-1.19874	0.0129934
TRINITY_DN4460_C0_G1	Down	-1.19835	0.00415312
TRINITY_DN16756_C0_G1	Down	-1.19811	0.0112945
TRINITY_DN13740_C0_G1	Down	-1.19795	0.00691944
TRINITY_DN14018_C0_G1	Down	-1.19794	0.0350552
TRINITY_DN14722_C0_G2	Down	-1.1979	0.0476056
TRINITY_DN17634_C0_G1	Down	-1.19789	2.35902e-05
TRINITY_DN2790_C0_G1	Down	-1.19536	0.000954707
TRINITY_DN34037_C0_G1	Down	-1.19425	0.0357301
TRINITY_DN33869_C0_G1	Down	-1.19397	0.0286662
TRINITY_DN14865_C0_G1	Down	-1.19367	0.0375934
TRINITY_DN14032_C0_G1	Down	-1.19319	0.0148848
TRINITY_DN17578_C1_G1	Down	-1.19269	0.0493731
TRINITY_DN10915_C0_G1	Down	-1.19223	0.00296022
TRINITY_DN8548_C0_G1	Down	-1.19112	0.00119189
TRINITY_DN13707_C0_G1	Down	-1.19047	7.51262e-14
TRINITY_DN18747_C1_G2	Down	-1.18979	0.0499008
TRINITY_DN15953_C1_G1	Down	-1.18858	0.0186317
TRINITY_DN21153_C0_G1	Down	-1.18736	1.362e-26
TRINITY_DN782_C0_G1	Down	-1.18651	1.29137e-05
TRINITY_DN31073_C0_G1	Down	-1.18558	0.00055232
TRINITY_DN16038_C0_G1	Down	-1.18493	1.61212e-20
TRINITY_DN16084_C0_G1	Down	-1.18445	0.00337655
TRINITY_DN19753_C0_G1	Down	-1.18386	4.62616e-09
TRINITY_DN10077_C0_G2	Down	-1.18352	0.000951792
TRINITY_DN16817_C0_G1	Down	-1.18223	4.53124e-14
TRINITY_DN20946_C0_G1	Down	-1.1819	9.23754e-07
TRINITY_DN19382_C1_G2	Down	-1.18185	0.0413465
TRINITY_DN20698_C0_G1	Down	-1.181	3.42075e-07
TRINITY_DN16158_C0_G2	Down	-1.18059	2.86238e-06
TRINITY_DN9934_C0_G1	Down	-1.17962	0.00181476
TRINITY_DN8270_C0_G1	Down	-1.17956	0.0364251
TRINITY_DN6134_C0_G1	Down	-1.17909	0.0270288
TRINITY_DN9569_C0_G1	Down	-1.17809	4.55236e-05
TRINITY_DN17265_C1_G1	Down	-1.17794	0.0161735
TRINITY_DN12449_C0_G4	Down	-1.17387	1.13828e-05
TRINITY_DN2999_C0_G1	Down	-1.16888	0.000151213
TRINITY_DN6560_C0_G1	Down	-1.16876	0.028155
TRINITY_DN10136_C0_G1	Down	-1.1678	0.0401942
TRINITY_DN22732_C0_G1	Down	-1.16744	0.0279577
TRINITY_DN11187_C0_G1	Down	-1.16699	0.000959192
TRINITY_DN21223_C1_G1	Down	-1.16662	3.22121e-11
TRINITY_DN17823_C1_G1	Down	-1.16585	0.00327714
TRINITY_DN27947_C0_G1	Down	-1.16409	0.00330227
TRINITY_DN21677_C3_G2	Down	-1.1625	0.0201259
TRINITY_DN8810_C0_G1	Down	-1.16022	9.86624e-05
TRINITY_DN14420_C0_G1	Down	-1.15956	0.0223195
TRINITY_DN21563_C0_G1	Down	-1.15753	2.46555e-29
TRINITY_DN9419_C0_G1	Down	-1.15715	0.00124693
TRINITY_DN17341_C0_G1	Down	-1.15619	0.00305379
TRINITY_DN6321_C0_G1	Down	-1.15545	8.26151e-10
TRINITY_DN31110_C0_G1	Down	-1.15523	0.0289607
TRINITY_DN11915_C0_G2	Down	-1.1548	0.0118898
TRINITY_DN30365_C0_G1	Down	-1.1538	0.0354719
TRINITY_DN13516_C0_G1	Down	-1.15187	0.0341751
TRINITY_DN16757_C0_G2	Down	-1.15097	1.98468e-12
TRINITY_DN19425_C10_G1	Down	-1.1497	0.0124881
TRINITY_DN14437_C0_G1	Down	-1.14731	0.000279481
TRINITY_DN25506_C0_G1	Down	-1.14591	0.027649
TRINITY_DN14114_C0_G1	Down	-1.14519	0.0355156
TRINITY_DN8265_C1_G1	Down	-1.14158	0.0208024
TRINITY_DN22060_C2_G1	Down	-1.14155	0.000871975
TRINITY_DN15233_C0_G1	Down	-1.14065	0.000392975
TRINITY_DN23446_C0_G1	Down	-1.13983	0.00577949
TRINITY_DN21942_C1_G1	Down	-1.13885	4.04646e-08
TRINITY_DN14104_C0_G1	Down	-1.1372	0.0126645
TRINITY_DN22008_C2_G3	Down	-1.13623	1.0674e-05
TRINITY_DN18764_C0_G4	Down	-1.13597	0.0035226
TRINITY_DN20220_C0_G1	Down	-1.13468	8.80239e-18
TRINITY_DN7648_C0_G1	Down	-1.13354	0.000698511
TRINITY_DN17190_C0_G2	Down	-1.13333	0.0101574
TRINITY_DN9937_C0_G1	Down	-1.13317	3.61244e-05
TRINITY_DN17773_C2_G3	Down	-1.13317	3.11832e-23
TRINITY_DN2443_C0_G1	Down	-1.13287	0.000156537
TRINITY_DN17448_C0_G1	Down	-1.13193	2.9857e-09
TRINITY_DN23842_C0_G1	Down	-1.1309	0.0326387
TRINITY_DN14463_C0_G1	Down	-1.12977	0.00124306
TRINITY_DN21942_C0_G1	Down	-1.12969	1.15037e-06
TRINITY_DN22127_C0_G3	Down	-1.12961	6.27345e-06
TRINITY_DN12125_C0_G1	Down	-1.12806	0.00437767
TRINITY_DN17516_C0_G1	Down	-1.12772	1.89449e-22
TRINITY_DN12949_C1_G1	Down	-1.12617	0.0180656
TRINITY_DN14981_C0_G1	Down	-1.12582	0.004402
TRINITY_DN2240_C0_G1	Down	-1.12541	0.0108687
TRINITY_DN16012_C1_G1	Down	-1.12535	0.00145373
TRINITY_DN15438_C0_G1	Down	-1.1252	0.0234744
TRINITY_DN16268_C0_G1	Down	-1.12507	0.000172385
TRINITY_DN17467_C0_G2	Down	-1.12437	0.000342514
TRINITY_DN15653_C0_G1	Down	-1.12359	3.24164e-05
TRINITY_DN7958_C0_G1	Down	-1.12356	0.0148221
TRINITY_DN10401_C1_G1	Down	-1.12348	0.00102185
TRINITY_DN15124_C0_G1	Down	-1.12326	0.000756094
TRINITY_DN10655_C0_G1	Down	-1.12275	1.25951e-07
TRINITY_DN17922_C0_G1	Down	-1.12259	0.0021698
TRINITY_DN18770_C0_G1	Down	-1.12207	0.000171502
TRINITY_DN18342_C0_G1	Down	-1.12109	3.65523e-09
TRINITY_DN6353_C0_G1	Down	-1.12002	0.0356551
TRINITY_DN11460_C2_G1	Down	-1.11895	2.119e-08
TRINITY_DN29510_C0_G2	Down	-1.1174	0.0330402
TRINITY_DN21133_C7_G2	Down	-1.11689	0.00358703
TRINITY_DN20883_C1_G1	Down	-1.11672	5.04558e-13
TRINITY_DN34069_C0_G1	Down	-1.11607	0.0447271
TRINITY_DN20627_C1_G1	Down	-1.11571	0.0123902
TRINITY_DN16371_C0_G1	Down	-1.1119	0.0068642
TRINITY_DN15689_C0_G1	Down	-1.11114	0.00763349
TRINITY_DN12966_C0_G1	Down	-1.11027	0.00206485
TRINITY_DN21097_C0_G2	Down	-1.11019	0.000528689
TRINITY_DN2308_C0_G1	Down	-1.10943	0.0021522
TRINITY_DN17697_C0_G1	Down	-1.10871	3.14198e-05
TRINITY_DN11531_C0_G1	Down	-1.10842	0.0237501
TRINITY_DN21293_C0_G1	Down	-1.10608	9.92014e-16
TRINITY_DN22921_C0_G1	Down	-1.10535	0.000651032
TRINITY_DN6149_C0_G1	Down	-1.10467	0.00216975
TRINITY_DN18840_C0_G1	Down	-1.10418	9.34577e-06
TRINITY_DN14003_C0_G1	Down	-1.10406	0.000103613
TRINITY_DN18764_C1_G1	Down	-1.10379	0.02472
TRINITY_DN16851_C0_G1	Down	-1.10285	1.52281e-10
TRINITY_DN16536_C0_G1	Down	-1.10191	0.0239884
TRINITY_DN30995_C0_G1	Down	-1.10184	0.00390586
TRINITY_DN14527_C0_G1	Down	-1.10133	0.0001536
TRINITY_DN18755_C0_G1	Down	-1.09936	7.91419e-07
TRINITY_DN15102_C0_G1	Down	-1.0977	0.00062094
TRINITY_DN11113_C0_G1	Down	-1.09621	0.0368979
TRINITY_DN4777_C0_G1	Down	-1.09606	0.00274117
TRINITY_DN11832_C0_G1	Down	-1.0952	0.0490052
TRINITY_DN10029_C0_G1	Down	-1.09222	0.000451244
TRINITY_DN21332_C0_G1	Down	-1.09183	0.000209341
TRINITY_DN17897_C1_G2	Down	-1.09171	0.00636537
TRINITY_DN15394_C0_G1	Down	-1.09097	0.0479079
TRINITY_DN17399_C1_G2	Down	-1.09091	0.00184441
TRINITY_DN14468_C0_G1	Down	-1.08849	0.0177299
TRINITY_DN16450_C0_G1	Down	-1.0871	0.000561819
TRINITY_DN10820_C0_G2	Down	-1.08616	0.00312038
TRINITY_DN14533_C0_G1	Down	-1.08548	0.0479221
TRINITY_DN21673_C2_G1	Down	-1.08416	0.0274155
TRINITY_DN16786_C0_G2	Down	-1.08279	4.14619e-06
TRINITY_DN17721_C0_G1	Down	-1.08201	1.40388e-10
TRINITY_DN25446_C0_G1	Down	-1.08176	9.06419e-06
TRINITY_DN17721_C0_G2	Down	-1.0789	0.00168329
TRINITY_DN15014_C0_G1	Down	-1.07867	0.00104486
TRINITY_DN2220_C0_G1	Down	-1.07845	0.0230803
TRINITY_DN111_C0_G1	Down	-1.07724	0.00419933
TRINITY_DN12934_C0_G1	Down	-1.07649	5.85857e-05
TRINITY_DN17299_C0_G1	Down	-1.07427	1.28443e-39
TRINITY_DN15656_C1_G1	Down	-1.07407	0.00139273
TRINITY_DN13994_C0_G1	Down	-1.07336	0.00954683
TRINITY_DN18606_C0_G1	Down	-1.07239	9.02892e-05
TRINITY_DN21148_C2_G1	Down	-1.06979	0.000738136
TRINITY_DN14100_C0_G1	Down	-1.06916	0.0452934
TRINITY_DN13328_C0_G1	Down	-1.06911	0.000485395
TRINITY_DN11338_C0_G1	Down	-1.06877	1.8921e-05
TRINITY_DN15449_C0_G1	Down	-1.0681	0.0214563
TRINITY_DN1175_C0_G1	Down	-1.06703	0.000140467
TRINITY_DN13843_C0_G1	Down	-1.06621	0.000580762
TRINITY_DN15518_C0_G1	Down	-1.06615	3.03064e-12
TRINITY_DN33485_C0_G1	Down	-1.06603	0.0246462
TRINITY_DN16502_C0_G1	Down	-1.0638	0.0210828
TRINITY_DN15191_C0_G1	Down	-1.06332	0.0109719
TRINITY_DN10747_C0_G1	Down	-1.06327	0.000568553
TRINITY_DN3315_C0_G1	Down	-1.06254	0.00424622
TRINITY_DN15097_C0_G1	Down	-1.06238	0.000678069
TRINITY_DN10212_C1_G1	Down	-1.06054	0.00321967
TRINITY_DN18393_C1_G1	Down	-1.05895	0.00709526
TRINITY_DN10459_C0_G2	Down	-1.058	5.20395e-05
TRINITY_DN35649_C0_G1	Down	-1.05693	0.0287222
TRINITY_DN16881_C1_G1	Down	-1.05429	0.0359521
TRINITY_DN15853_C0_G1	Down	-1.05423	0.00026894
TRINITY_DN18285_C1_G1	Down	-1.05357	8.74243e-11
TRINITY_DN764_C0_G1	Down	-1.05179	1.80532e-09
TRINITY_DN13124_C0_G1	Down	-1.0508	0.000450925
TRINITY_DN13483_C0_G1	Down	-1.05037	3.98609e-10
TRINITY_DN11989_C1_G1	Down	-1.05027	0.000205358
TRINITY_DN20212_C0_G1	Down	-1.04967	4.44021e-12
TRINITY_DN17578_C0_G1	Down	-1.04737	0.0336003
TRINITY_DN13268_C1_G1	Down	-1.04727	0.0352428
TRINITY_DN22169_C3_G1	Down	-1.04722	0.00718204
TRINITY_DN14264_C0_G1	Down	-1.04711	0.00150049
TRINITY_DN2564_C0_G1	Down	-1.04676	0.000713281
TRINITY_DN30964_C0_G1	Down	-1.04657	3.87109e-05
TRINITY_DN12797_C0_G2	Down	-1.04366	0.00582085
TRINITY_DN13350_C0_G1	Down	-1.04148	0.00105705
TRINITY_DN14752_C0_G1	Down	-1.04096	0.00835744
TRINITY_DN21499_C0_G1	Down	-1.03907	4.06338e-05
TRINITY_DN13691_C1_G1	Down	-1.03898	0.039501
TRINITY_DN21942_C1_G2	Down	-1.03881	5.77955e-10
TRINITY_DN14626_C1_G1	Down	-1.03814	7.83737e-14
TRINITY_DN18191_C0_G1	Down	-1.03791	0.000871507
TRINITY_DN21740_C0_G1	Down	-1.03766	0.000119424
TRINITY_DN22110_C1_G1	Down	-1.03613	3.65267e-21
TRINITY_DN21959_C0_G1	Down	-1.03596	0.00970107
TRINITY_DN12739_C0_G1	Down	-1.03584	0.0125244
TRINITY_DN18786_C0_G1	Down	-1.03563	0.000489983
TRINITY_DN15119_C0_G1	Down	-1.03502	1.12628e-08
TRINITY_DN9348_C0_G1	Down	-1.03417	0.000405797
TRINITY_DN22645_C0_G1	Down	-1.03377	0.0219518
TRINITY_DN21006_C1_G1	Down	-1.03357	7.24974e-08
TRINITY_DN12966_C0_G2	Down	-1.03322	0.00145928
TRINITY_DN13594_C0_G1	Down	-1.03171	0.00670544
TRINITY_DN20773_C1_G1	Down	-1.03125	0.000705258
TRINITY_DN22276_C1_G1	Down	-1.03119	0.0110052
TRINITY_DN11338_C0_G2	Down	-1.03086	0.0334554
TRINITY_DN31549_C0_G1	Down	-1.03022	0.0291422
TRINITY_DN16968_C2_G2	Down	-1.02948	7.85848e-05
TRINITY_DN3019_C0_G1	Down	-1.02912	0.000218291
TRINITY_DN16262_C0_G2	Down	-1.02839	0.00791395
TRINITY_DN23348_C0_G1	Down	-1.02789	0.0252161
TRINITY_DN19639_C0_G1	Down	-1.02577	2.66287e-05
TRINITY_DN21919_C0_G1	Down	-1.02506	0.00450288
TRINITY_DN17423_C0_G1	Down	-1.02257	0.0480038
TRINITY_DN18258_C0_G1	Down	-1.02163	4.70204e-10
TRINITY_DN16866_C0_G1	Down	-1.02144	0.000204287
TRINITY_DN21183_C0_G2	Down	-1.02108	0.000483248
TRINITY_DN15829_C0_G1	Down	-1.021	2.2782e-18
TRINITY_DN18073_C0_G1	Down	-1.02069	4.22609e-14
TRINITY_DN13223_C0_G1	Down	-1.01987	1.00608e-05
TRINITY_DN2767_C0_G1	Down	-1.01823	0.00417612
TRINITY_DN17339_C0_G2	Down	-1.01614	5.65265e-09
TRINITY_DN21928_C1_G1	Down	-1.01576	5.83104e-06
TRINITY_DN13798_C0_G1	Down	-1.01445	6.52316e-06
TRINITY_DN13447_C0_G1	Down	-1.01425	0.0381252
TRINITY_DN21865_C0_G2	Down	-1.01287	0.000693743
TRINITY_DN20091_C0_G2	Down	-1.01272	4.4315e-07
TRINITY_DN16750_C0_G1	Down	-1.01262	0.000572347
TRINITY_DN17828_C0_G1	Down	-1.01223	0.00903068
TRINITY_DN13225_C0_G1	Down	-1.00935	0.000761909
TRINITY_DN17452_C0_G1	Down	-1.00851	0.00114673
TRINITY_DN32235_C0_G1	Down	-1.00804	0.019222
TRINITY_DN23170_C0_G1	Down	-1.00783	5.52741e-06
TRINITY_DN19609_C0_G1	Down	-1.00727	4.03795e-06
TRINITY_DN13685_C0_G1	Down	-1.00603	2.88987e-10
TRINITY_DN7497_C0_G1	Down	-1.00599	0.0134511
TRINITY_DN13523_C0_G1	Down	-1.00562	0.0413414
TRINITY_DN22099_C0_G1	Down	-1.00555	6.21564e-28
TRINITY_DN16633_C1_G1	Down	-1.00554	0.00613653
TRINITY_DN29932_C0_G1	Down	-1.00552	0.0359092
TRINITY_DN28963_C0_G1	Down	-1.00521	0.000766043
TRINITY_DN10655_C1_G1	Down	-1.00424	5.48588e-08
TRINITY_DN17556_C1_G1	Down	-1.00369	2.03683e-07
TRINITY_DN13489_C0_G2	Down	-1.00238	0.000249913
TRINITY_DN4705_C0_G1	Down	-1.00218	0.0401915
[truncated: 5,000 more columns]

## Sheet: Table S4
Table S4. Kyoto Encyclopedia of Genes and Genomes (KEGG) pathways identified in the 250 up-regulated genes.
Database	Pathway	ID	#Seqs
KEGG	Cysteine and methionine metabolism	ko00270	1
KEGG	Plant-pathogen interaction	ko04626	1
KEGG	Taurine and hypotaurine metabolism	ko00430	1
KEGG	Lysine degradation	ko00310	1
KEGG	RNA degradation	ko03018	1
KEGG	Cytosolic DNA-sensing pathway	ko04623	2
KEGG	Retinol metabolism	ko00830	2
KEGG	Base excision repair	ko03410	1
KEGG	NOD-like receptor signaling pathway	ko04621	1
KEGG	FoxO signaling pathway	ko04068	4
KEGG	Nucleocytoplasmic transport	ko03013	1
KEGG	HIF-1 signaling pathway	ko04066	2
KEGG	Hedgehog signaling pathway - fly	ko04341	1
KEGG	Hedgehog signaling pathway	ko04340	2
KEGG	Chemokine signaling pathway	ko04062	1
KEGG	Thyroid hormone synthesis	ko04918	3
KEGG	Thyroid hormone signaling pathway	ko04919	8
KEGG	Tryptophan metabolism	ko00380	2
KEGG	Glycine, serine and threonine metabolism	ko00260	1
KEGG	Prolactin signaling pathway	ko04917	1
KEGG	Steroid hormone biosynthesis	ko00140	2
KEGG	Estrogen signaling pathway	ko04915	3
KEGG	Biotin metabolism	ko00780	4
KEGG	GnRH signaling pathway	ko04912	3
KEGG	Ovarian steroidogenesis	ko04913	1
KEGG	Insulin signaling pathway	ko04910	8
KEGG	Insulin secretion	ko04911	2
KEGG	ECM-receptor interaction	ko04512	1
KEGG	Focal adhesion	ko04510	4
KEGG	JAK-STAT signaling pathway	ko04630	2
KEGG	Meiosis - yeast	ko04113	1
KEGG	Nucleotide excision repair	ko03420	2
KEGG	Biosynthesis of cofactors	ko01240	1
KEGG	RNA polymerase	ko03020	2
KEGG	Sphingolipid signaling pathway	ko04071	8
KEGG	Phospholipase D signaling pathway	ko04072	3
KEGG	Phosphatidylinositol signaling system	ko04070	3
KEGG	Cortisol synthesis and secretion	ko04927	2
KEGG	Parathyroid hormone synthesis, secretion and action	ko04928	2
KEGG	Aldosterone synthesis and secretion	ko04925	2
KEGG	Ascorbate and aldarate metabolism	ko00053	2
KEGG	Relaxin signaling pathway	ko04926	3
KEGG	Regulation of lipolysis in adipocytes	ko04923	1
KEGG	Aminoacyl-tRNA biosynthesis	ko00970	1
KEGG	Glucagon signaling pathway	ko04922	2
KEGG	Adipocytokine signaling pathway	ko04920	1
KEGG	Adherens junction	ko04520	4
KEGG	DNA replication	ko03030	1
KEGG	Axon regeneration	ko04361	2
KEGG	Ubiquitin mediated proteolysis	ko04120	1
KEGG	Pentose and glucuronate interconversions	ko00040	2
KEGG	Th17 cell differentiation	ko04659	1
KEGG	Glycerolipid metabolism	ko00561	2
KEGG	Growth hormone synthesis, secretion and action	ko04935	4
KEGG	Inositol phosphate metabolism	ko00562	3
KEGG	Glycerophospholipid metabolism	ko00564	2
KEGG	Autophagy - yeast	ko04138	2
KEGG	Ether lipid metabolism	ko00565	2
KEGG	Mitophagy - yeast	ko04139	2
KEGG	Regulation of actin cytoskeleton	ko04810	2
KEGG	Autophagy - other	ko04136	2
KEGG	Rap1 signaling pathway	ko04015	4
KEGG	Mitophagy - animal	ko04137	2
KEGG	MAPK signaling pathway - plant	ko04016	2
KEGG	MAPK signaling pathway - fly	ko04013	1
KEGG	PPAR signaling pathway	ko03320	1
KEGG	Ras signaling pathway	ko04014	5
KEGG	MAPK signaling pathway - yeast	ko04011	2
KEGG	Natural killer cell mediated cytotoxicity	ko04650	1
KEGG	ErbB signaling pathway	ko04012	2
KEGG	MAPK signaling pathway	ko04010	5
KEGG	Apelin signaling pathway	ko04371	1
KEGG	Spliceosome	ko03040	1
KEGG	TNF signaling pathway	ko04668	2
KEGG	Glyoxylate and dicarboxylate metabolism	ko00630	2
KEGG	N-Glycan biosynthesis	ko00510	1
KEGG	Fc gamma R-mediated phagocytosis	ko04666	1
KEGG	Other glycan degradation	ko00511	1
KEGG	Fc epsilon RI signaling pathway	ko04664	1
KEGG	Various types of N-glycan biosynthesis	ko00513	1
KEGG	B cell receptor signaling pathway	ko04662	1
KEGG	Phagosome	ko04145	4
KEGG	cAMP signaling pathway	ko04024	4
KEGG	Nitrogen metabolism	ko00910	1
KEGG	Peroxisome	ko04146	2
KEGG	T cell receptor signaling pathway	ko04660	1
KEGG	cGMP-PKG signaling pathway	ko04022	3
KEGG	Gap junction	ko04540	1
KEGG	Endocytosis	ko04144	3
KEGG	Protein processing in endoplasmic reticulum	ko04141	4
KEGG	Calcium signaling pathway	ko04020	3
KEGG	Lysosome	ko04142	2
KEGG	Proteasome	ko03050	8
KEGG	Adrenergic signaling in cardiomyocytes	ko04261	2
KEGG	Autophagy - animal	ko04140	2
KEGG	Fatty acid biosynthesis	ko00061	4
KEGG	Thermogenesis	ko04714	3
KEGG	Metabolism of xenobiotics by cytochrome P450	ko00980	2
KEGG	Porphyrin and chlorophyll metabolism	ko00860	2
KEGG	Drug metabolism - cytochrome P450	ko00982	2
KEGG	Drug metabolism - other enzymes	ko00983	2
KEGG	ABC transporters	ko02010	9
KEGG	AMPK signaling pathway	ko04152	7
KEGG	mTOR signaling pathway	ko04150	4
KEGG	PI3K-Akt signaling pathway	ko04151	7
KEGG	Hippo signaling pathway	ko04390	2
KEGG	Alanine, aspartate and glutamate metabolism	ko00250	2
KEGG	Dopaminergic synapse	ko04728	2
KEGG	Cholinergic synapse	ko04725	2
KEGG	Neurotrophin signaling pathway	ko04722	3
KEGG	Vasopressin-regulated water reabsorption	ko04962	3
KEGG	Long-term potentiation	ko04720	2
KEGG	Aldosterone-regulated sodium reabsorption	ko04960	1
KEGG	Dorso-ventral axis formation	ko04320	2
KEGG	Glutathione metabolism	ko00480	2
KEGG	Cholesterol metabolism	ko04979	1
KEGG	Neutrophil extracellular trap formation	ko04613	1
KEGG	Bile secretion	ko04976	2
KEGG	Cellular senescence	ko04218	1
KEGG	Vitamin digestion and absorption	ko04977	8
KEGG	Ribosome biogenesis in eukaryotes	ko03008	4
KEGG	Apoptosis - multiple species	ko04215	1
KEGG	Fat digestion and absorption	ko04975	3
KEGG	Longevity regulating pathway - multiple species	ko04213	5
KEGG	Apoptosis - fly	ko04214	3
KEGG	Longevity regulating pathway	ko04211	7
KEGG	Longevity regulating pathway - worm	ko04212	7
KEGG	Apoptosis	ko04210	3

## Sheet: Table S5
Table S5. Kyoto Encyclopedia of Genes and Genomes (KEGG) pathways identified in the 1,088 down-regulated genes.
Database	Pathway	ID	#Seqs
KEGG	Cysteine and methionine metabolism	ko00270	9
KEGG	Plant-pathogen interaction	ko04626	3
KEGG	Phototransduction - fly	ko04745	6
KEGG	C-type lectin receptor signaling pathway	ko04625	6
KEGG	Isoquinoline alkaloid biosynthesis	ko00950	3
KEGG	Phototransduction	ko04744	2
KEGG	Retinol metabolism	ko00830	4
KEGG	Toll-like receptor signaling pathway	ko04620	1
KEGG	Carbon fixation in photosynthetic organisms	ko00710	1
KEGG	NOD-like receptor signaling pathway	ko04621	1
KEGG	FoxO signaling pathway	ko04068	7
KEGG	Olfactory transduction	ko04740	5
KEGG	HIF-1 signaling pathway	ko04066	5
KEGG	NF-kappa B signaling pathway	ko04064	2
KEGG	Chemokine signaling pathway	ko04062	7
KEGG	Cytokine-cytokine receptor interaction	ko04060	1
KEGG	Tryptophan metabolism	ko00380	5
KEGG	Glycine, serine and threonine metabolism	ko00260	5
KEGG	Steroid hormone biosynthesis	ko00140	2
KEGG	Monobactam biosynthesis	ko00261	2
KEGG	Citrate cycle (TCA cycle)	ko00020	2
KEGG	Cell adhesion molecules	ko04514	2
KEGG	Phenylpropanoid biosynthesis	ko00940	2
KEGG	Focal adhesion	ko04510	10
KEGG	Inflammatory mediator regulation of TRP channels	ko04750	3
KEGG	JAK-STAT signaling pathway	ko04630	2
KEGG	Biosynthesis of cofactors	ko01240	17
KEGG	Sphingolipid signaling pathway	ko04071	3
KEGG	Phospholipase D signaling pathway	ko04072	2
KEGG	Phosphatidylinositol signaling system	ko04070	2
KEGG	Valine, leucine and isoleucine biosynthesis	ko00290	3
KEGG	Fructose and mannose metabolism	ko00051	4
KEGG	Galactose metabolism	ko00052	3
KEGG	Ascorbate and aldarate metabolism	ko00053	5
KEGG	Aminoacyl-tRNA biosynthesis	ko00970	6
KEGG	Thiamine metabolism	ko00730	1
KEGG	Hematopoietic cell lineage	ko04640	2
KEGG	Adherens junction	ko04520	9
KEGG	Biosynthesis of nucleotide sugars	ko01250	3
KEGG	Neuroactive ligand-receptor interaction	ko04080	1
KEGG	Valine, leucine and isoleucine degradation	ko00280	4
KEGG	Geraniol degradation	ko00281	1
KEGG	Pentose and glucuronate interconversions	ko00040	4
KEGG	Th17 cell differentiation	ko04659	2
KEGG	IL-17 signaling pathway	ko04657	2
KEGG	Th1 and Th2 cell differentiation	ko04658	1
KEGG	Tropane, piperidine and pyridine alkaloid biosynthesis	ko00960	1
KEGG	Carbon fixation pathways in prokaryotes	ko00720	2
KEGG	Sphingolipid metabolism	ko00600	12
KEGG	Glycosphingolipid biosynthesis - lacto and neolacto series	ko00601	1
KEGG	PPAR signaling pathway	ko03320	6
KEGG	Tight junction	ko04530	12
KEGG	Betalain biosynthesis	ko00965	2
KEGG	Glycosphingolipid biosynthesis - globo and isoglobo series	ko00603	1
KEGG	Glucosinolate biosynthesis	ko00966	1
KEGG	Natural killer cell mediated cytotoxicity	ko04650	2
KEGG	Arachidonic acid metabolism	ko00590	7
KEGG	Linoleic acid metabolism	ko00591	2
KEGG	D-Amino acid metabolism	ko00470	2
KEGG	alpha-Linolenic acid metabolism	ko00592	4
KEGG	Tyrosine metabolism	ko00350	7
KEGG	Purine metabolism	ko00230	10
KEGG	cAMP signaling pathway	ko04024	4
KEGG	Phagosome	ko04145	8
KEGG	Nitrogen metabolism	ko00910	1
KEGG	Peroxisome	ko04146	5
KEGG	cGMP-PKG signaling pathway	ko04022	8
KEGG	Endocytosis	ko04144	10
KEGG	Calcium signaling pathway	ko04020	3
KEGG	Protein processing in endoplasmic reticulum	ko04141	10
KEGG	Lysosome	ko04142	4
KEGG	Cardiac muscle contraction	ko04260	1
KEGG	Proteasome	ko03050	2
KEGG	Adrenergic signaling in cardiomyocytes	ko04261	3
KEGG	Autophagy - animal	ko04140	3
KEGG	Osteoclast differentiation	ko04380	3
KEGG	Cyanoamino acid metabolism	ko00460	4
KEGG	Histidine metabolism	ko00340	4
KEGG	Thermogenesis	ko04714	17
KEGG	Arginine biosynthesis	ko00220	3
KEGG	Steroid biosynthesis	ko00100	1
KEGG	Circadian rhythm - plant	ko04712	2
KEGG	Circadian entrainment	ko04713	3
KEGG	Circadian rhythm	ko04710	2
KEGG	Circadian rhythm - fly	ko04711	1
KEGG	Indole alkaloid biosynthesis	ko00901	2
KEGG	AMPK signaling pathway	ko04152	7
KEGG	Limonene and pinene degradation	ko00903	2
KEGG	mTOR signaling pathway	ko04150	9
KEGG	PI3K-Akt signaling pathway	ko04151	9
KEGG	Hippo signaling pathway	ko04390	8
KEGG	Hippo signaling pathway - fly	ko04391	6
KEGG	Vascular smooth muscle contraction	ko04270	9
KEGG	Alanine, aspartate and glutamate metabolism	ko00250	3
KEGG	GABAergic synapse	ko04727	13
KEGG	Ubiquinone and other terpenoid-quinone biosynthesis	ko00130	2
KEGG	Dopaminergic synapse	ko04728	7
KEGG	Glycolysis / Gluconeogenesis	ko00010	6
KEGG	Cholinergic synapse	ko04725	1
KEGG	Serotonergic synapse	ko04726	3
KEGG	Retrograde endocannabinoid signaling	ko04723	3
KEGG	Glutamatergic synapse	ko04724	4
KEGG	Synaptic vesicle cycle	ko04721	1
KEGG	Proximal tubule bicarbonate reclamation	ko04964	2
KEGG	Neurotrophin signaling pathway	ko04722	12
KEGG	Caprolactam degradation	ko00930	2
KEGG	Vasopressin-regulated water reabsorption	ko04962	1
KEGG	Long-term potentiation	ko04720	6
KEGG	Aldosterone-regulated sodium reabsorption	ko04960	1
KEGG	Glutathione metabolism	ko00480	10
KEGG	Phenylalanine metabolism	ko00360	7
KEGG	Pyrimidine metabolism	ko00240	4
KEGG	Benzoate degradation	ko00362	1
KEGG	Mineral absorption	ko04978	2
KEGG	Cholesterol metabolism	ko04979	1
KEGG	Bile secretion	ko04976	1
KEGG	Neutrophil extracellular trap formation	ko04613	7
KEGG	Vitamin digestion and absorption	ko04977	1
KEGG	Renin-angiotensin system	ko04614	2
KEGG	Platelet activation	ko04611	6
KEGG	Fat digestion and absorption	ko04975	2
KEGG	Antigen processing and presentation	ko04612	5
KEGG	Long-term depression	ko04730	1
KEGG	Pancreatic secretion	ko04972	4
KEGG	Carbohydrate digestion and absorption	ko04973	1
KEGG	Sulfur metabolism	ko00920	7
KEGG	Salivary secretion	ko04970	5
KEGG	Gastric acid secretion	ko04971	7
KEGG	Folate biosynthesis	ko00790	11
KEGG	One carbon pool by folate	ko00670	1
KEGG	Taurine and hypotaurine metabolism	ko00430	2
KEGG	RNA degradation	ko03018	2
KEGG	Lysine degradation	ko00310	4
KEGG	mRNA surveillance pathway	ko03015	2
KEGG	Nucleocytoplasmic transport	ko03013	11
KEGG	Hedgehog signaling pathway - fly	ko04341	4
KEGG	Ribosome	ko03010	63
KEGG	Hedgehog signaling pathway	ko04340	4
KEGG	Thyroid hormone synthesis	ko04918	1
KEGG	Thyroid hormone signaling pathway	ko04919	9
KEGG	Melanogenesis	ko04916	5
KEGG	Prolactin signaling pathway	ko04917	6
KEGG	Progesterone-mediated oocyte maturation	ko04914	4
KEGG	Estrogen signaling pathway	ko04915	6
KEGG	Biotin metabolism	ko00780	1
KEGG	GnRH signaling pathway	ko04912	5
KEGG	Ovarian steroidogenesis	ko04913	1
KEGG	Insulin signaling pathway	ko04910	11
KEGG	O-Antigen nucleotide sugar biosynthesis	ko00541	3
KEGG	Insulin secretion	ko04911	1
KEGG	Oocyte meiosis	ko04114	10
KEGG	p53 signaling pathway	ko04115	1
KEGG	Cell cycle - Caulobacter	ko04112	3
KEGG	Cell cycle	ko04110	6
KEGG	Basal transcription factors	ko03022	1
KEGG	Cell cycle - yeast	ko04111	3
KEGG	TGF-beta signaling pathway	ko04350	3
KEGG	RNA polymerase	ko03020	1
KEGG	GnRH secretion	ko04929	2
KEGG	Cortisol synthesis and secretion	ko04927	2
KEGG	Parathyroid hormone synthesis, secretion and action	ko04928	3
KEGG	Aldosterone synthesis and secretion	ko04925	4
KEGG	Relaxin signaling pathway	ko04926	3
KEGG	Selenocompound metabolism	ko00450	6
KEGG	Regulation of lipolysis in adipocytes	ko04923	2
KEGG	Arginine and proline metabolism	ko00330	4
KEGG	Renin secretion	ko04924	3
KEGG	Oxytocin signaling pathway	ko04921	8
KEGG	Glucagon signaling pathway	ko04922	6
KEGG	Adipocytokine signaling pathway	ko04920	3
KEGG	DNA replication	ko03030	2
KEGG	Axon regeneration	ko04361	8
KEGG	Ubiquitin mediated proteolysis	ko04120	11
KEGG	Axon guidance	ko04360	7
KEGG	Methane metabolism	ko00680	1
KEGG	Phosphonate and phosphinate metabolism	ko00440	2
KEGG	Glycerolipid metabolism	ko00561	3
KEGG	Growth hormone synthesis, secretion and action	ko04935	3
KEGG	Inositol phosphate metabolism	ko00562	1
KEGG	Glycerophospholipid metabolism	ko00564	4
KEGG	Autophagy - yeast	ko04138	1
KEGG	Ether lipid metabolism	ko00565	6
KEGG	Mitophagy - yeast	ko04139	2
KEGG	Regulation of actin cytoskeleton	ko04810	12
KEGG	Rap1 signaling pathway	ko04015	9
KEGG	MAPK signaling pathway - plant	ko04016	3
KEGG	Mitophagy - animal	ko04137	10
KEGG	MAPK signaling pathway - fly	ko04013	3
KEGG	Ras signaling pathway	ko04014	8
KEGG	MAPK signaling pathway - yeast	ko04011	1
KEGG	ErbB signaling pathway	ko04012	3
KEGG	SNARE interactions in vesicular transport	ko04130	1
KEGG	MAPK signaling pathway	ko04010	14
KEGG	VEGF signaling pathway	ko04370	3
KEGG	Apelin signaling pathway	ko04371	7
KEGG	Spliceosome	ko03040	18
KEGG	Oxidative phosphorylation	ko00190	6
KEGG	Fatty acid degradation	ko00071	6
KEGG	Photosynthesis	ko00195	1
KEGG	TNF signaling pathway	ko04668	2
KEGG	Glyoxylate and dicarboxylate metabolism	ko00630	1
KEGG	Fc gamma R-mediated phagocytosis	ko04666	3
KEGG	N-Glycan biosynthesis	ko00510	2
KEGG	Other glycan degradation	ko00511	11
KEGG	Fc epsilon RI signaling pathway	ko04664	1
KEGG	Various types of N-glycan biosynthesis	ko00513	2
KEGG	Other types of O-glycan biosynthesis	ko00514	1
KEGG	B cell receptor signaling pathway	ko04662	3
KEGG	T cell receptor signaling pathway	ko04660	4
KEGG	Gap junction	ko04540	1
KEGG	Fatty acid biosynthesis	ko00061	5
KEGG	Fatty acid elongation	ko00062	1
KEGG	Metabolism of xenobiotics by cytochrome P450	ko00980	5
KEGG	Porphyrin and chlorophyll metabolism	ko00860	2
KEGG	Insect hormone biosynthesis	ko00981	1
KEGG	Riboflavin metabolism	ko00740	2
KEGG	Drug metabolism - cytochrome P450	ko00982	5
KEGG	Pyruvate metabolism	ko00620	4
KEGG	Drug metabolism - other enzymes	ko00983	7
KEGG	Starch and sucrose metabolism	ko00500	8
KEGG	Toluene degradation	ko00623	1
KEGG	Wnt signaling pathway	ko04310	7
KEGG	Chloroalkane and chloroalkene degradation	ko00625	3
KEGG	Signaling pathways regulating pluripotency of stem cells	ko04550	8
KEGG	Naphthalene degradation	ko00626	1
KEGG	Aminobenzoate degradation	ko00627	1
KEGG	Leukocyte transendothelial migration	ko04670	7
KEGG	Pantothenate and CoA biosynthesis	ko00770	3
KEGG	Butanoate metabolism	ko00650	1
KEGG	beta-Alanine metabolism	ko00410	2
KEGG	Glycosaminoglycan biosynthesis - chondroitin sulfate / dermatan sulfate	ko00532	1
KEGG	Biosynthesis of enediyne antibiotics	ko01059	2
KEGG	Biofilm formation - Escherichia coli	ko02026	1
KEGG	Glycosaminoglycan biosynthesis - heparan sulfate / heparin	ko00534	1
KEGG	Quorum sensing	ko02024	4
KEGG	Dorso-ventral axis formation	ko04320	2
KEGG	Two-component system	ko02020	4
KEGG	Nicotinate and nicotinamide metabolism	ko00760	1
KEGG	Necroptosis	ko04217	2
KEGG	Propanoate metabolism	ko00640	1
KEGG	Ribosome biogenesis in eukaryotes	ko03008	5
KEGG	Cellular senescence	ko04218	11
KEGG	Amino sugar and nucleotide sugar metabolism	ko00520	4
KEGG	Phenylalanine, tyrosine and tryptophan biosynthesis	ko00400	1
KEGG	Ferroptosis	ko04216	4
KEGG	Novobiocin biosynthesis	ko00401	1
KEGG	Longevity regulating pathway - multiple species	ko04213	10
KEGG	Longevity regulating pathway	ko04211	4
KEGG	Longevity regulating pathway - worm	ko04212	10
KEGG	Notch signaling pathway	ko04330	2
KEGG	Apoptosis	ko04210	5

## Sheet: Table S6
Table S6. Transcripts tested by RT-qPCR and corresponding RNAseq relative expression data for each pairwise comparison among 1,4-naphthoquinone (N), Tween® 80 (T) and water (H) treatments. Significance of differential expressed genes (DEGs) correspondent to |log2(FC)|≥1 with a false discovery rate (FDR) ≤ 0.05 determined using DESeq2 package in iDEP.95. Dash indicates no significant regulation.
Transcript code	Description	N-H significant sequencing regulation (log2 FC; FDR)	T-H significant sequencing regulation (log2 FC; FDR)	T-N significant sequencing regulation (log2 FC; FDR)
TRINITY_DN20723_c2_g1	multi drug resistance-associated protein; ABC transporter	UP 1.642 (9.839E-13)	_ 0.872 (3.376E-4)	_ -0.769 (2.394E-3)
TRINITY_DN21456_c0_g1	cyclic AMP-dependent transcription factor	UP 1.377 (1.745E-24)	_ 0.519 (3.679E-4)	_ -0.859 (1.019E-09)
TRINITY_DN9569_c0_g1	putative 60S ribosomal protein	DOWN -1.178 (4.552E-05)	_ -0.369 (3.138E-1)	_ 0.809 (1.259E-2)
TRINITY_DN8190_c0_g1	Glutathione-disulfide reductase	DOWN -1.663 (2.712E-07)	_ -0.728 (3.380E-2)	_ 0.935 (1.171E-2)
